# Supplementary material for: Derepression of the epithelial transcription factor GRHL2 promotes direct hepatocyte-to-cholangiocyte transdifferentiation
Source: PLoS Biol. 2025 Dec 12;23(12):e3003547. doi: 10.1371/journal.pbio.3003547 (PMC12714216; doi:10.1371/journal.pbio.3003547)
Supplement: S1 Table — (XLSX) [file pbio.3003547.s014.xlsx]

## Sheet: Feuil1
Supplementary Table 1. Details regarding single-cell RNA-seq datasets used in Fig.1
PMID	Dataset	Mouse strain	Experimental conditions	Cell type(s)	Clustering Resolution	Clusters selected (to remove NPC)	Cell number before subsampling	Cell number after subsampling
32690901	CRA002445	F1 progenies of C3H and C57BL/6 mice	Fetal livers (E11, E11.5, E13, E14.5, E16, E17.5)	Hepatoblasts	Res 0.3	11,9,3,12,25	15786
35134346	GSE171993	C57BL/6	Postnatal liver (D1, D3, D7, D21, D56)	Postnatal Hepatocytes and Cholangiocytes	Res 0.8	18,32,24,11,31,30,28,20	3213
33649154	GSE151309	C57BL/6J	Postnatal (D14); PHx (24, 48 and 96 hrs) and adult control	(Postnatal) Hepatocytes	Res 0.1	2,1,0,11,10,5,8,9	9733
35659879	https://doi.org/10.5281/zenodo.6035873	C57BL/6JOlaHsd	APAP single injection (0, 24, 48, 72, 96, 168 hrs)	Hepatocytes; Cholangiocytes	Res 0.2	no subsetting required (selection was performed using cell_type == c("Hep", "Chol"))	582
33214549	GSE136679	C57BL/6J	Control and APAP single injection (6, 24, 48, 96 hrs) and PHx (3, 48, 120 hrs)	Hepatocytes	Res 0.1	0,1,2,5,8,3,4	7511
35276271	GSE186554	C57BL/6J	Control and injection with poly(I:C) 7h+LPS 3 or 12h	Hepatocytes	Res 0.8	no subsetting required	24270	12116
35021063	GSE192742	C57BL/6	Control and Western diet (24 or 36 wks)	Hepatocytes; Cholangiocytes	Res 0.2	no subsetting required (selection was performed using annot == "Cholangiocytes" | annot == "Hepatocytes")	10834
33208554	GSE158866	C57BL/6	Control and Phx 48 hrs	Hepatocytes	Res 0.2	0,1,4,5,6	2553
31080134	GSE125688	C57BL/6	Control and 1 wk DDC (0.1%)	Hepatocytes; Cholangiocytes	Res 0.8	no subsetting required	5255
33423324	GSE157698	RosaYFP/YFP	control and 2-6 wks DDC (0.1%) including YFP-labelled sorted Hepatocytes	Hepatocytes	Res 0.8	0,1,2,3,4,5,6,7,8,9,11,14,15,18	27260	8963
