# Supplementary material for: Derepression of the epithelial transcription factor GRHL2 promotes direct hepatocyte-to-cholangiocyte transdifferentiation
Source: PLoS Biol. 2025 Dec 12;23(12):e3003547. doi: 10.1371/journal.pbio.3003547 (PMC12714216; doi:10.1371/journal.pbio.3003547)
Supplement: S2 Table — (XLS) [file pbio.3003547.s015.xls]

## Sheet: Feuil1
Supplementary Table 2 : Gene sets used in this study.
Epith-Signature (Breshi et al., 2020)	Cholangiocyte-enriched genes (Human protein atlas)	Monopolar cell polarity (GO:006133)	Epithelial cell polarity (GO:0090162)	Hepatocyte-enriched genes (Human protein atlas)
Abca12	ALKAL1	Camsap3	Amot	A1CF
Abcb1b	ALKAL2	Carmil2	Amotl1	AADAT
Abcb1a	AP1M2	Cdc42	Arf6	ABCC6
Ackr2	ARHGEF38	Crb3	Camsap3	ABCG2
Actr3b	BICDL2	Fat1	Cdc42	ABHD14B
Adam8	C1orf116	Foxf1	Crb3	ABHD15
Adap1	C1QL1	Foxj1	Cyth1	ABTB3
Adap2	C3orf52	Fscn1	Cyth3	ACAA1
Adgrf1	C6orf132	Gbf1	Fat1	ACADL
Adgrf4	CA9	Ift20	Fbf1	ACADM
Adh7	CAPN6	Lama1	Fermt1	ACADS
Afap1l2	CHST4	Map1b	Foxf1	ACADSB
Agr2	CLDN10	Msn	Frmd4a	ACBD4
Ajap1	CLDN4	Myo9a	Frmd4b	ACOX1
Akr1b8	CLIC6	Nherf1	Gja1	ACOX2
Akr1b7	CRISPLD2	Ophn1	Golph3	ACSF2
Akr1b10	EHF	PrkcI	Hes1	ACSL6
Aldh1a3	ELOVL7	Ptk7	Hes5	ACSM2A
Aldh3a1	EPCAM	Rhoa	Hey1	ACSM2B
Aldh3b2	EPS8L1	Scrib	Ift20	ACSM5
Aldh3b3	ESRP1	Sh3bp1	Lama1	ACSS2
Alox8	ETV4	Spag6l	Msn	ACY3
Alox5	F3	Syne4	Myo18a	ADGRV1
Alox5ap	FA2H	Tcf15	Myo9a	ADH1A
Aloxe3	FAM3B	Ttc8	Nherf1	ADH1B
Als2cl	FXYD2	Wnt5a	Ophn1	ADH1C
Amigo2	GGT6		Pard3	ADH4
Amn	GOLGA7B		Pkd1	ADH6
Amot	GRAMD1B		Ptk7	ADI1
Ankrd2	GRHL2		Rhoa	AFM
Ankrd22	ITGB8		Sh3bp1	AFP
Ankrd65	KRT19		Shh	AGL
Ano1	KRT7		Sipa1	AGXT
Ano9	KRT80		Sipa1l3	AK4
Anxa3	LAMC2		Spag6l	AKR1C4
Ap1m2	MACC1		Syne4	AKR1D1
Ap1s3	MMP7		Tcf15	AKR7A3
Aqp3	PAQR5		Ttc8	ALAD
Aqp9	PLPP2		Vangl2	ALB
Arap2	POF1B		Wnt5a	ALDH1A1
Areg	PRSS22			ALDH1B1
Arhgap40	RAB25			ALDH1L1
Arhgap8	RASAL1			ALDH2
Arhgef16	RASEF			ALDH5A1
Arhgef5	SEMA3E			ALDH7A1
Arrdc1	SEZ6L2			ALDOB
Artn	SFRP5			AMACR
Atp12a	SLC5A1			AMT
Atp13a4	SOX9			ANO1
Atp2c2	SPINT1			ANXA10
Atp6v0d2	SYT13			APBA1
Atp8a2	SYT8			APOA1
B3gnt3	TACSTD2			APOA2
B4galnt2	TMEM125			APOC1
B4galnt3	TRPV6			APOC3
B4galnt4	USH1C			APOC4
Baiap2l1	VSIG2			APOF
Bex1				APOM
Bex2				AQP11
Bicdl1				AQP7B
Bicdl2				ARID3C
Bik				ARMC5
Birc3				ASB9
Blnk				ASPDH
Bnc1				ATP11C
Bnipl				ATP6V0E2
Bspry				BBOX1
Btc				BCHE
2310034G01Rik				BCKDHB
2610528A11Rik				BDH1
2310030G06Rik				BDH2
AA467197				BHMT
Gm14137				BHMT2
1190005I06Rik				BPHL
2200002D01Rik				C11orf54
AA986860				C1orf53
2610528J11Rik				C2orf72
BC016579				C3orf85
0610040J01Rik				C8A
AI661453				C8B
Car2				CA14
Car9				CALML4
Calb1				CAPN5
Calml3				CAT
Calm5				CBFA2T3
Calm4				CBR4
Camp				CCDC150
Camsap3				CCDC152
Capn6				CCL16
Capns2				CCT6B
Card14				CDC14B
Cblc				CDH1
Ccdc120				CES5A
ccdc198				CFAP57
Ccl20				CHST13
Ccno				CLCN5
Ccser1				CLTRN
Cda				CLYBL
Cdc42bpg				CMBL
Cdh1				CNDP1
Cdh10				CNGA1
Cdh16				COBLL1
Cdh3				CPB2
Cdhr1				CRLS1
Cdk18				CRYL1
Cdk5r1				CTNNA3
Cds1				CTSF
Cdsn				CTXND1
Ceacam2				CXorf66
Ceacam1				CYP1A2
Ceacam10				CYP27A1
Celsr1				CYP2A13
Celsr2				CYP2A6
Cers3				CYP2A7
Cftr				CYP2C19
Cgn				CYP2C8
Chmp4c				CYP2C9
Chst9				CYP39A1
Cited4				CYP3A4
Ckmt1				CYP3A43
Clca2				CYP4A11
Clca4b				CYP4A22
Clca4a				CYP4F2
Cldn1				CYP4F3
Cldn10				DAO
Cldn16				DBT
Cldn2				DCAF11
Cldn3				DCXR
Cldn13				DGAT2
Cldn6				DHRS1
Cldn7				DHRS12
Clec18a				DHRS4
Clec4e				DHRS4L2
Clgn				DHTKD1
Clic3				DIO1
Clmn				DLG2
Cltrn				DMGDH
Cnfn				DNAJC25
Cnksr1				DPYS
Cntn1				DSG1
Cntnap2				EBP
Cobl				ECHS1
Col17a1				ECI1
Col4a6				ECI2
Coro2a				ECM2
Cpvl				EDAR
Crb3				EHHADH
Crnn				ELFN1
Crybg2				ENPP1
Csf2				ENPP3
Csf3				EPB41L5
Cst6				EPHA1
Cstdc4				EPHX1
Csta3				EPHX2
Stfa1				ESPN
Cstdc5				ESR1
Cstdc6				ETFBKMT
Csta2				ETNK2
Stfa2l1				F12
Stfa2				F13B
Csta1				F7
Stfa3				F9
Mia2				FAM149A
Cwh43				FAM162A
Cxcl14				FASN
Cxcl16				FAXDC2
Cxcl17				FETUB
Cyp24a1				FGFR4
Cyp26b1				FMC1
Cyp27b1				FMO3
Cyp2c55				FMO4
Cyp2j9				FMO5
Cyp2j13				FOLH1
Cyp2s1				FTCD
Cyp4b1				FUOM
Cyp4a30b				GALM
Cyp4a32				GAMT
Cyp4a31				GAS2
Cyp4a10				GATM
Cys1				GBA3
Cysrt1				GBP7
Dapp1				GCAT
Dcdc2a				GGACT
Ddr1				GIPC2
Def6				GJB1
Degs2				GLOD5
Dennd2c				GLS2
Dennd2d				GLYAT
Dhdh				GLYATL1
Dio3				GLYATL3
Dlk2				GLYCTK
Dll1				GNAT1
Dmkn				GNMT
Dok7				GOLGA6A
Dqx1				GOLGA6B
Dsc2				GOT2
Dsc3				GPD1
Dsg1b				GPER1
Dsg1a				GPT
Dsg1c				GPX4
Dsg2				GRAMD1C
Dsg3				GRHPR
Dsp				GRIN2B
Duox1				GSTA1
Duoxa1				GSTA5
Dusp2				GSTK1
Dusp7				GSTZ1
Dusp9				GYS2
Edaradd				HAAO
Edn2				HADH
Efhd1				HAGH
Efna3				HAO1
Egln3				HAO2
Elavl2				HCN3
Ell3				HDHD3
Elmo3				HEPACAM
Elovl7				HIBCH
Emb				HLF
Endou				HMGCL
Enpep				HMGCS2
Entpd3				HOGA1
Epb41l4b				HOMER2
Epcam				HRG
Epgn				HSD17B13
Epha1				HSD17B8
Epn3				IDNK
Eps8l1				IGFALS
Eps8l2				IL1RAPL2
Ereg				IRS1
Erich2				ITIH1
Erich5				IVD
Erp27				IYD
Espn				JAKMIP2
Esrp1				KANK4
Esrp2				KCNN2
Etnk2				KCTD3
Evpl				KLHDC9
Exph5				KLKB1
F12				LCAT
F3				LDHD
Fa2h				LGI1
Faah				LHPP
Fam110c				LIPC
Fam169a				LNP1
Fam181b				LRRC28
Fam189a1				LRRC31
Fam25c				MAT1A
Fam3d				MEGF10
Fam83a				MEP1B
Fam83b				METTL7A
Fam83e				MFSD3
Fam83f				MGMT
Fam83h				MICU1
Fat2				MMAB
Fbxo2				MME
Fcho1				MMUT
Fermt1				MOGAT1
Fgf11				MOGAT2
Fgfbp1				MPDZ
Fgfr2				MPND
Fgfr3				MYCL
Fgfr4				MYO15A
Fhdc1				MYO16
Flrt3				MYORG
Folr1				NADK2
Folr2				NAT1
Frk				NAT8
Fxyd2				NCMAP
Fxyd3				NFIA
Fxyd6				NIPAL1
Fzd3				NIT2
G0s2				NOL4
Gal				NR1I2
Galnt14				NR1I3
Galnt3				NT5DC1
Gbp6				NTHL1
Gbp9				OCEL1
Gbp11				OGDHL
Gbp8				ORMDL3
Gbp10				OTC
Gbp4				P2RX3
Gcnt3				PAH
Gda				PANK1
Ggt1				PBLD
Ggt6				PCK2
Gjb2				PCYT2
Gjb3				PEBP1
Gjb4				PECR
Gjb5				PEMT
Gjb6				PEX11G
Glb1l2				PFKFB1
Gldc				PGAP2
Gls2				PGLYRP2
Gna15				PHGDH
Gpc4				PHLPP1
Gpr27				PHYH
Gpr87				PIPOX
Gprc5c				PKLR
Gprin2				PMEL
Gpx2				PON1
Gramd2				PPP1R1C
Grb7				PRAP1
Greb1l				PRKAB2
Grik5				PROC
Grip1				PRODH2
Grtp1				PROZ
Gsdma2				PRRG4
Gsdma				PRRT1B
Gsdma3				PRXL2A
Gsdmc				PTMS
Gsdmc3				PXMP2
Gsdmc4				QDPR
Gsdmc2				QPRT
Gsto2				RAPH1
Hap1				RBP4
Has3				RBP5
Havcr1				RDH5
Timd2				RGN
Gm12169				RIDA
BC053393				RITA1
Hcar2				RMND5A
Hephl1				RNF43
Hgd				RTN4
Hkdc1				RUNDC3B
H2-Ab1				SARDH
H2-M11				SC5D
H2-Q2				SCG5
H2-M10.2				SCP2
H2-Q1				SCRN2
Gm8909				SEC14L2
2410137M14Rik				SELENBP1
H2-T22				SEMA4G
H2-M5				SERPINA4
H2-M1				SERPINA5
H2-M9				SERPIND1
Gm11127				SFXN5
H2-T3				SH3RF2
H2-Q7				SHD
H2-T10				SIRT3
H2-K1				SKIDA1
H2-M2				SKP2
H2-T23				SLC10A1
H2-M10.3				SLC15A1
H2-Q4				SLC16A2
H2-D1				SLC17A1
H2-M10.6				SLC17A3
H2-M10.1				SLC17A4
H2-M10.5				SLC20A2
H2-M3				SLC22A1
H2-M10.4				SLC22A25
H2-Q10				SLC22A7
H2-Q6				SLC22A9
Gm7030				SLC25A1
Hoga1				SLC25A10
Homer2				SLC26A1
Hook1				SLC27A5
Hs3st2				SLC2A12
Hs6st2				SLC2A2
H2-Ke6				SLC34A1
Hsf2bp				SLC38A11
Icam4				SLC38A3
Ifnlr1				SLC39A5
Igf2				SLC3A1
Igfbpl1				SLC47A1
Igsf3				SLC5A9
Igsf9				SLC6A1
Il17re				SLC6A12
Il18				SLCO1A2
Il1a				SLCO1B3
Il1b				SLCO4C1
Il1r2				SMIM19
Il1rn				SMO
Il20ra				SNTA1
Il20rb				SORD
Il22ra1				SORL1
Il23a				SPDYC
Il36g				SPP2
Il36rn				ST6GAL1
Ildr1				STARD10
Inava				SUGCT
Iqank1				SULT1A1
Iqca				SULT1A2
Itga3				SULT1E1
Itgb4				TADA1
Itgb6				TCEA3
Itgb7				TCP10L
Jmjd7				TENM1
Jph1				TF
Jph2				TFR2
Jup				TGFBR3L
Kank4				THEM6
Kcng1				THRSP
Kcnj15				TKFC
Kcnj16				TM6SF2
Kcnj5				TMEM14A
Kcnk1				TMEM150C
Kcnk3				TMEM220
Kcnk5				TMEM82
Kcnn4				TMPRSS6
Kcns1				TNFSF10
Kctd14				TPCN2
Kdf1				TTC36
9530077C05Rik				TTR
C77080				UGT1A9
Kif1a				UGT2B10
Kif21b				UGT2B15
Kif5c				UGT2B7
Gm28040				UNC93A
Kiss1				UPB1
Klc3				UROC1
Klhdc8a				USH2A
Klk10				USP30
Klk11				VSNL1
Klk12				XDH
Klk5				ZFP1
Klk6				ZG16
Klk7				ZGPAT
Klk8				ZNF385B
Klk9
Klrg2
Kremen2
Krt14
Krt15
Krt16
Krt17
Krt19
Krt23
Krt24
Krt4
Gm5478
Krt5
Krt6b
Krt6a
Gm5414
Krt7
Krt75
Krt78
Krt8
Krt80
Gm4559
Gm40460
Krtap5-2
Gm45618
Krtcap3
Krtdap
L1td1
Lad1
Lama3
Lamb3
Lamc2
Large2
Lck
Lcn2
Lcp1
Lemd1
Lgals7
Liph
Llgl2
Lmtk3
Lpar2
Lpar3
Lpar5
Lrat
Lrrc61
Lrrn1
Lrrn2
Lsr
Ltb4r2
Ly6d
Lypd3
Lypd5
Lypd6b
Macc1
Mal
Mal2
Map3k21
Map3k9
Map7
Mapk13
Mark1
Marveld2
Marveld3
Mdfi
Mfsd2a
Misp
Mmp24
Mmp7
Mmp9
Mob3b
Mpp7
Mpzl3
Mreg
Mroh6
Msi1
Msln
Mst1r
Mt1
Muc1
Muc15
Muc20
Mycl
Myh14
Myo5b
Myom3
Nccrp1
Ncf2
Ndrg1
Nectin1
Nectin4
Neurl1a
Neurl3
Nipal1
Nipal4
Nlrp2
Nlrp3
Nmu
Nod2
Nog
Nos1
Npffr2
Npnt
Nsun7
Ntf5
Nuak2
Nup210
Nup62cl
Ocln
Ogdhl
Olah
Olfr13
P2ry1
P2ry2
Padi1
Padi2
Padi3
Pak6
Pard6b
Patj
Pcdhac2
Pced1b
Pcp4l1
Pcsk1n
Pcsk9
Pdzk1
Pdzk1ip1
Perp
Pfkfb2
Pgbd5
Pglyrp3
Pglyrp4
Phactr3
Pigr
Pik3ap1
Pik3c2g
Pitpnm3
Piwil2
Pkp1
Pkp2
Pkp3
Pla2g4b
Pla2g4f
Pla2g7
Plau
Plcb4
Plch2
Pld5
Plek2
Plekha6
Plekha7
Plekhg3
Plekhg6
Plekhn1
Pllp
Plppr3
Pls1
Pmepa1
Pof1b
Ppl
Ppm1j
Ppp1r13l
Ppp1r14c
Ppp4r4
Prkcq
Prkcz
Prom1
Prom2
Proser2
Prr15
Prr15l
Prrg2
Prrg4
Prss21
Prss22
Prss8
Psd4
Ptafr
Pthlh
Ptk6
Ptpn20
Ptpn3
Ptpn6
Ptprz1
Rab11fip4
Rab19
Rab25
Rab38
Raet1d
Raet1e
Rap1gap2
Rapgefl1
Rasef
Rasgef1a
Rasgef1b
Rassf6
Rassf7
Rbbp8nl
Rbm47
Rbp7
Rdh12
Retreg1
Rhbdl2
Rhcg
Rhod
Rhof
Rhov
Rhpn2
Rims2
Rims3
Ripk4
Rnf128
Rnf165
Rnf223
Rnf225
Rnf39
Rnf43
Rps6ka1
Rptn
Rrad
Rtn4r
S100a14
S100a2
S100a8
Gm5849
S100a9
S1pr5
Sbk1
Scel
Scin
Scn4b
Scnn1a
Sdc1
Sdcbp2
Sdk2
Sdr16c5
Sdr42e1
Sdr9c7
Sema4a
Sema4b
Sema4d
Serinc2
Serpina1a
Serpina1d
Serpina1b
Serpina1c
Serpina1e
Serpinb13
Serpinb2
Serpinb3c
Serpinb3a
Serpinb3d
Serpinb3b
Serpinb5
Serpinb7
Sfn
Sgk2
Sgpp2
Sh2d5
Sh3rf2
Shank2
Shh
Shisa2
Shisa9
Sik1
Skap1
Slamf9
Slc10a6
Slc15a1
Slc15a2
Slc16a12
Slc28a3
Slc29a2
Slc2a1
Slc2a9
Slc34a2
Slc35f3
Slc37a2
Slc39a4
Slc44a3
Slc44a4
Slc6a11
Slc7a5
Slc9a2
Slco4a1
Slco4c1
Slitrk6
Slpi
Slurp1
Smim10l2a
Smpdl3b
Sorl1
Sowahb
Sowahc
Spink5
Spink7
Spint1
Spint2
Spock2
Spp1
Sprr3
Sptbn2
Sptssb
Spx
Srsf12
Ssc4d
St14
St6galnac1
Stap2
Stard10
Stk26
Sult2b1
Syk
Syne4
Syt13
Syt16
Sytl1
Tacstd2
Tagln3
Tc2n
Tcim
Tenm2
Tfap2b
Tfcp2l1
Tgfa
Tgm1
Tgm3
Tinag
Tjp3
Tll2
Tlr2
Tlr5
Tm4sf19
Tmc4
Tmem102
Tmem125
Tmem139
Tmem154
Tmem156
Tmem178b
Tmem184a
Tmem238
Tmem30b
Tmem40
Tmem45b
Tmem54
Tmem61
Tmem63c
Tmem79
Tmem92
Tmprss11d
Tmprss11e
Tmprss11f
Tmprss13
Tmprss2
Tmprss4
Tnf
Tnfsf11
Tnfsf9
Tnk1
Tnnt1
Tns4
Tpd52
Tpd52l1
Trem2
Trim29
Trim55
Trim7
Trim71
Tspan1
Tspan33
Tstd1
Ttc22
Ttc39a
Ttc9
Tuba4a
Tuft1
Ucn2
Ugt1a1
Ugt1a7c
Ugt1a6b
Ugt1a6a
Ugt1a10
Ugt1a8
Ugt1a9
Ugt2a3
Ugt8a
Unc13d
Upk1b
Upk3b
Upk3bl
Upp1
Ush1g
Usp43
Vamp8
Vangl2
Vgll1
Vill
Vsnl1
Vstm2l
Vtcn1
Vwa2
Vwa7
Wfdc2
Wfdc5
Wnt10a
Wnt4
Wnt7a
Wnt7b
Wwc1
Xdh
Xkr9
Chchd2l
Zfp185
Zfp385a
Zfp750
Zp3
Zpld1
