# Supplementary material for: Derepression of the epithelial transcription factor GRHL2 promotes direct hepatocyte-to-cholangiocyte transdifferentiation
Source: PLoS Biol. 2025 Dec 12;23(12):e3003547. doi: 10.1371/journal.pbio.3003547 (PMC12714216; doi:10.1371/journal.pbio.3003547)
Supplement: S3 Table — (XLSX) [file pbio.3003547.s016.xlsx]

## Sheet: Sheet1
Supplementary Table 3 : List of genes and TF-encoding genes differentially expressed between HCT and Hepatocytes
All genes DOWN	All Genes UP	TF DOWN	TF UP	C1	C2	C3
Gnai3	Cdc45	Ar	2610008E11Rik	Patz1	Zfp580	Sox17
Apoh	H19	Arid3a	2810021J22Rik	Zfp358	Zfp583	Glis2
Cox5a	Cav2	Arid3b	5730507C01Rik	Hnf4g	Hey1	Fosl1
Gna12	Klf6	Arid5b	9130019O22Rik	Zfp263	Gata3	Ovol1
Slc22a18	Scmh1	Arntl	Arid1a	Plag1	Mycn	Rcor2
Dlat	Tbx2	Atf5	Arid1b	Zfp958	Zfp300	Ikzf1
Sdhd	Ngfr	Atf6	Arid2	Zfp628	Zfp677	Plagl1
Trim25	Wnt9a	Bcl6	Arid5a	Zfp579	Zfp61	Msc
Scpep1	Pih1d2	Camta2	Arnt2	Zfp28	Grhl1	Gli3
Pemt	Ccnd2	Cdx4	Arntl2	Zmiz2	Spdef	Meis3
Comt	Gpr107	Cebpa	Ascl2	Tox	Zfp57	Npas1
Dbt	Btbd17	Cebpb	Atf2	Zfp773	Etv1	Tbx1
Mcts1	Drp2	Cebpg	Atf3	Zfp772	Zeb2	Tcf21
Tbrg4	Gmpr	Clock	Atf7	Zbtb3	Tead2	Bcl11a
Fap	Mid2	Creb3l3	AU041133	Zbtb10	Id4	Pax8
Ndufa9	Dgke	Crebl2	Barx2	Mybl1	Trps1	Tbx20
Raf1	Mnt	Crebzf	Baz2a	Zik1	Nfe2l3	Sox8
Atp5pb	Itgb2	Crem	Baz2b	Zfp606	Tcf7	Hesx1
C1d	Hddc2	Csde1	Bbx	Zfp128	Mxd3	Sox11
Gm2a	Cdh1	Ctcfl	Bcl11a	Tfdp1	Rfx2	Glis3
Clcn4	Cdh4	Ddit3	Bhlhe40	E2f5	Zfp37	Sox4
Haao	Ckmt1	E2f6	Bhlhe41	Rarb	Zfp934	Irf4
Kat2b	Alox12	E2f8	Cbfb	Zfp97	Zfp287	Foxc1
Rab5b	Rtca	Esr1	Cic	5730507C01Rik	Zfp286	Barx2
Spg7	Tmprss2	Esrrb	Creb3l1	Fosb	Sox7	Grhl2
Sult5a1	Egfl6	Esrrg	Creb3l4	Relb	Zfp532	Ebf1
Serpinf1	Lck	Foxa3	Creb5	Zfp560	Egr2	Trerf1
Pxmp4	Cttnbp2	Foxn2	Csdc2	Zfp26	Hes7	Nr4a3
Nsun5	Pparg	Foxo1	Cux2	Zfp266	Ikzf2	Elf4
Top1mt	Septin1	Gabpa	Dbp	Zfp160	Pbx4	Satb1
Zfp276	Pdgfb	Gata4	Dmrta2	Zfp51	Zfp275	Stat4
Slc13a2	Acvrl1	Gatad1	E2f3	Zkscan4	Zbtb7c	Sall2
Poldip2	Tamalin	Gzf1	E2f5	Zfp52	Csdc2	Npas3
Ift20	Acvr1b	Hes6	E2f7	Zfp760	Zfp516	Creb5
Lgals9	Gpa33	Hnf1a	E4f1	Zfp229	Irx3	Klf4
Araf	Sox9	Hnf4a	Eaf2	Zfp820	Creb3l1	Nfatc4
Uxt	Hnrnpd	Hopx	Ebf1	Zfp184	Zfx	Zfp449
Lman2l	Dynlt1c	Hsf2	Ebf4	Zfp653	Erg	Hand2
Ftcd	Hk2	Hsf4	Egr1	Zfp947	Zbtb38	Prdm5
Agpat3	Myo18a	Irf3	Egr2	Zfp599	Klf5	Ybx2
Dpp9	Cd52	Irf5	Egr3	Etv5	Nr4a1	Egr3
Hpn	Loxl3	Irf7	Ehf	Zfp945	E2f7	Hmgb3
Srr	Icosl	Irf9	Elf1	Zfp40	Hdx	Irx2
Acp5	Tubgcp3	Klf12	Elf2	Zfp13	Zfp711	Six4
Fbxo9	Tcf7	Klf15	Elf3	Zfp397	Zbtb42	Zfp92
Snd1	Slc5a5	Mafb	Elf4	Zfp111	Sox9	Zfp827
Col18a1	Kcnn3	Mlx	Elk3	Zfp94	Zfp239	Onecut3
Mrpl10	Dnajc5	Mlxipl	Erf	E4f1	Foxo6	Nfatc1
Cyp51	Tpd52l2	Mtf1	Erg	Zfp575	Snai3	Arnt2
Tcf25	Bcl11a	Nfatc3	Ets1	Cic	Zfp105	Jdp2
Def8	Gnb1l	Nfil3	Ets2	Zfp59	Heyl	Tbx2
Pax9	Mmp11	Nfyb	Etv1	Tead3	Zfp664	Zfp423
Gtf2h4	Smarcb1	Npas2	Etv3	Zfp30	Tulp3	Tox3
Ell2	Mmp14	Nr0b2	Etv4	Nrf1	Tsc22d4	Runx1
Ergic1	Slc7a7	Nr1h3	Etv5	Zfp82	Zfp941	Elk3
Tcea3	Ccl3	Nr1h4	Etv6	Zfp566	Foxs1	Vdr
Stk38l	Wfdc18	Nr1i2	Fos	Zfp382	Mbtps2	Zfp641
Gstt1	Ilf2	Nr1i3	Fosb	Zfp146	Mybl2	Etv4
Ddt	Snapin	Nr2f6	Fosl1	Zfp512	Prrx1	Rarg
Tat	S100a6	Nr3c1	Fosl2	Wiz		Ehf
Gramd3	Mapk7	Pax9	Foxa1	Ets1		Wt1
Tcirg1	Epn2	Pitx3	Foxa2	Zfp799		Glis1
Coasy	B9d1	Pknox1	Foxc1	Zfp472		Dmrta2
Tspan33	Sec24b	Ppara	Foxc2	Zfp763		Pparg
Chordc1	Rmnd5b	Ppard	Foxj1	Zfp81		Foxj1
Fbxo7	Mfsd10	Preb	Foxj2	Pbx3		Hivep3
Lrp3	Luzp1	Rcor1	Foxj3	Zfp292		Hmga2
Clpb	Kctd10	Repin1	Foxk1	Zbtb12		Foxc2
Ugp2	Col6a1	Rfx4	Foxm1	Arid5a		Zfp651
Uba1	Pcbp3	Rora	Foxo6	Eaf2		Cux2
Taco1	Timp1	Rorc	Foxp1	Zbtb6		Pou3f1
Idh3g	Pcnt	Rxra	Foxp4	Zbtb26		Tead4
Ssr4	Mxd1	Rxrg	Foxq1	Zfp619		Zbtb8b
Bcap31	Oas1c	Snai2	Gata3	Zfp202		Ebf4
Fam98a	Ocrl	Sox5	Gata5	Zfp788		Ascl2
Tmem25	Uhrf1	Stat1	Gata6	Zfp658		Ovol2
Psmc3	Ramp2	Stat2	Gatad2b	Zfp719		Pdx1
Acp2	Gramd1a	Stat5b	Gli3	Nr1h2		Pax1
Nr1h3	Ckb	Tbx3	Glis1	Runx2		Prdm16
Rmnd5a	Sp1	Tfam	Glis2	Nfkb2		Tgif2
Ppard	Itgb7	Thap1	Glis3	Srf		Tox2
Lmf1	Rarg	Thrb	Gmeb1	Wdhd1		Nfatc2
Ciao3	Efnb2	Tsc22d3	Grhl1	Zfp786		Gata5
Angptl4	Sync	Ubp1	Grhl2	Zfp282		Sox18
Tm9sf1	Cnn1	Xbp1	Gtf2ird1	Zfp212
Irf9	Col1a1	Zbtb40	Hand2	Foxp4
Gmpr2	Itga3	Zbtb43	Hdx	Zfp956
Mdp1	Foxm1	Zbtb7b	Hes1	Zfp777
Dhrs1	Nrip2	Zfp101	Hes7	Zfp746
Armc6	Tulp3	Zfp180	Hesx1	Bbx
Slc25a42	Tubb5	Zfp276	Hey1	Zfp354c
Snx9	Jup	Zfp281	Heyl	Elf2
Ndufa11	Fkbp10	Zfp341	Hhex	Zcchc4
Nr2f6	Klhl10	Zfp354b	Hivep1	Homez
Ocel1	Tnk1	Zfp367	Hivep3	Smad5
Ndufb2	Csn3	Zfp410	Hmg20a	Nr4a2
Prpf6	Ifrd1	Zfp445	Hmg20b	Hmgb2
Abhd3	Brpf1	Zfp592	Hmga1	2810021J22Rik
Uck1	Akr1b3	Zfp595	Hmga2	Zfp867
Mien1	Marveld3	Zfp661	Hmgb2	Zkscan17
Pon1	Akt1	Zfp691	Hmgb3	Zfp618
Clpp	Cldn15	Zfp707	Hnf1b	Rsl1
Alkbh7	Naglu	Zfp825	Hnf4g	Zfp455
Cse1l	Smo	Zfp839	Homez	Zfp456
Pex6	Rin2	Zfp91	Id1	Zfp429
Mrpl2	Folh1	Zfp931	Id2	Zfp748
Gnmt	Rtcb	Zfp943	Id3	Zfp738
Kdelr1	Capns1	Zfp944	Id4	Tcf4
Tmem143	Aif1l	Zfp946	Ikzf1	Zfp868
Atg4d	Ltbp1	Zfp963	Ikzf2	Zbtb4
Timmdc1	Nacc1	Zfpm1	Ikzf4	Nr2f2
Pla1a	Slc1a5	Zhx1	Irf1	Zfp3
Kcnn1	Vwf	Zhx3	Irx3	Tcf12
Timm44	Vsig2	Zkscan1	Jdp2	Klf2
Ap2a2	Esam	Zkscan3	Jun	Tcf7l1
Pnkp	Spa17		Junb	Smad4
Apoe	Emd		Klf10	Atf2
Rab8a	Grik3		Klf11	Zfp41
Cyp2c29	Gria3		Klf16	Nufip1
Stk11	Npas1		Klf2	Smad2
Atp5d	Sipa1l2		Klf4	Scx
Ppp5c	Ap4e1		Klf5	Zfp251
Lipe	Pdzd4		Klf6	Zfp7
Tbc1d8	Pnck		Klf7	Zfp647
Dgcr2	Ltbp2		Litaf	Max
Irf3	Kmt2a		Lyl1	2610008E11Rik
Mpnd	Unc119		Maff	Smad1
Abcf3	Rab34		Mafk	Tcf3
Eif2b5	Ccne1		Max	Zscan2
Mrpl4	Hsf2bp		Mbtps2	Hmg20b
Keap1	Rapsn		Mef2a	AU041133
Fkbp11	Slc39a13		Meis2	Rfx1
Ddx23	Celf2		Meis3	Lyl1
Prkcsh	Ddb2		Mlxip	Ssrp1
Fcgrt	Sf3a1		Mnt	Prdm4
Pih1d1	Napsa		Msc	Mxd1
Timm50	Ppm1j		Mxd1	Etv3
Pex19	Rhoc		Mxd3	Vezf1
Inmt	Tead3		Mybl1	Zbed4
Prodh	Def6		Mybl2	Creb3l4
Slc25a1	Bmp8b		Myc	Gatad2b
Dgcr6	Dyrk1b		Mycn	Thap4
Klc4	Rgs19		Mynn	Zxdb
As3mt	Snrpd1		Nfat5	Rfx5
Sec14l2	Tchp		Nfatc1	Mysm1
Aven	Tiam1		Nfatc2	Zfp319
Crot	Slc9a3r2		Nfatc4	Tfdp2
Ciao1	Ikzf4		Nfe2	Pias3
Insig2	Axl		Nfe2l2	Zfp697
Kpna6	Tgfb1		Nfe2l3	Thra
Man1a	Zfp40		Nfib	Foxp1
Gcdh	Prkd1		Nfkb1	Zfp740
Rad23a	Naa20		Nfkb2	Nr1h5
Calr	Fkbp7		Nfya	Mier1
Syce2	Grin2d		Npas1	Nfe2
Tfam	Jag2		Npas3	Zfp951
Mmd	Btbd6		Nr1d1	Cbfb
Fam162a	Nudt14		Nr1d2	Zfp90
Gstm7	Epdr1		Nr1h2	Terf2
Akt2	Top3a		Nr1h5	Nfat5
Dnaja3	Qtrt1		Nr2f2	Zfp821
Cwc15	Chaf1a		Nr4a1	Zfp612
Trmt10a	Mcm2		Nr4a2	Tead1
Ikbkg	Adgre5		Nr4a3	Zfp386
Phb2	Lamb1		Nrf1	Meis2
Emg1	Cd36		Nufip1	Zfp422
Dnajb11	Med25		Onecut2	Zfp248
Tbccd1	Bcam		Onecut3	Foxj2
Tax1bp1	Relb		Ovol1	Mlxip
Ndrg2	Prkar2b		Ovol2	Zfp553
Mettl17	Cdkn1b		Patz1	Zfp747
Mcoln1	Klf4		Pax1	9130019O22Rik
Etfb	Ap1m1		Pax8	Zfp764
Chn2	Hmgn2		Pbrm1	Zfp688
Arid3b	Elf3		Pbx1	Zfp689
Mtfp1	Stard3nl		Pbx3	Zfp629
Dlst	Efna2		Pbx4	Foxm1
Ulk2	Pafah1b2		Pdx1	Ikzf4
Apba3	Foxj2		Pias3	Zfp362
Tmem242	Sri		Plagl1	Zbtb8a
Prkacb	Bcl2l12		Plagl2	Zfp11
Pex5	Sh3gl1		Pou2f1	Sox13
Slc2a9	Yju2		Pou3f1	Gtf2ird1
Man2b1	Cyth2		Pparg	Elf3
Plekha8	Sult2b1		Prdm16	Nfkb1
Prlr	Hck		Prdm4	Zfp46
Letm1	Ap1m2		Prdm5	Zfp113
Ubqln1	Glg1		Rara	Zfp157
Txn2	Csnk1g2		Rarb	Zfp68
Mlxipl	Mob3a		Rarg	Mafk
Tbl2	Cacnb3		Rbak	Zbtb17
Bud23	Ccdc65		Rcor2	Rbak
Prkaca	Pld3		Rcor3	Zfp316
Dnajb1	Grik5		Rela	Arntl2
Usp40	Etv3		Relb	Zfp937
Kbtbd4	Rab3b		Rere	Zfp442
Celf1	St8sia6		Rest	Id1
Ndufs3	Nosip		Rfx1	Plagl2
Insr	Supt5		Rfx2	Zfp334
Eif4g2	Bicd1		Rfx5	Pbx1
Irag1	Ncstn		Rsl1	Zfp64
Pcyt1a	Cyp4f18		Runx1	Zfp217
Zfp592	Impdh1		Runx2	Usf1
Psmd4	Ess2		Sall2	Gm14326
Tomm40l	Ddr1		Satb1	Zbtb46
Nr1i3	Ier3		Scx	Atf3
Apoa2	Fosb		Six4	Zbtb2
Cs	Ercc1		Smad1	Arid1b
Psmb4	Homer3		Smad2	Zfp865
Sqor	Cp		Smad3	Rela
Metap1	Rps6ka1		Smad4	Klf6
Gpr108	Itpkc		Smad5	Litaf
Uqcc1	Coq8b		Smad6	Gata6
Pex1	Brd8		Smad7	Zfp446
Ctns	Mast2		Snai3	Zbtb45
Shpk	Nfat5		Sox11	Nr1d2
Trap1	Nqo1		Sox13	Six5
Naa60	Gys1		Sox17	Klf11
Odr4	Ruvbl2		Sox18	Zfp574
Prg4	Bax		Sox4	Id2
Kptn	Zfp81		Sox7	Zfp526
Napa	Efnb3		Sox8	Erf
Sra1	Ssbp2		Sox9	Zmiz1
Atp5g1	Gstm5		Sp1	Hmga1
Snf8	Gstm3		Sp2	Zfp568
Crkl	Cavin1		Spdef	E2f3
Ccdc159	Dnmt1		Srebf2	Hes1
Aamp	Ppan		Ssrp1	Mynn
Tmem147	Angptl2		Stat4	Pbrm1
Pgrmc1	Cacna1b		Tbx1	Zfp513
Gcat	Etv1		Tbx2	Foxq1
Elovl1	Atn1		Tbx20	Fosl2
Med8	Eno2		Tcf12	Egr1
Hyi	Hif3a		Tcf21	Hhex
Pfdn2	Pde1c		Tcf3	Creb3l2
Steep1	Large1		Tcf7	Klf10
Srm	Bid		Tcf7l1	Hivep1
Rbm14	Ralb		Tead1	Dbp
Nsmf	Gab2		Tead2	Nfya
Pdk1	Coro1c		Tead3	Zfp62
Mvd	Psg17		Tead4	Zfp219
Sfmbt1	Ctse		Tef	Aff4
Itih1	Arhgef40		Terf2	Irf1
Hfe	Arhgef18		Tfdp2	Hmg20a
Pknox1	Stxbp2		Tgif1	Foxa1
Tspan31	Sgce		Tgif2	Baz2b
Sod2	Wwox		Thap4	Myc
Chrd	Aqp1		Thra	Smad3
Psmd2	Cnn2		Tox	Smad6
Abhd16a	Polr2e		Tox2	Klf7
Lsm2	Myo9b		Tox3	Onecut2
Mrpl49	Rab23		Trerf1	Zkscan6
Gatad1	Chmp2b		Trp53	Mef2a
Hapln4	Ap1s1		Trps1	Trp53
Homer1	Mapk13		Tsc22d4	Tgif1
0610009B22Rik	Lbr		Tshz2	Rfx7
Aldh16a1	Nes		Tulp3	Mnt
Prrg2	Thop1		Ubtf	Smad7
Ap2s1	Matk		Usf1	Nfe2l2
Emc10	Rasa4		Vdr	Zbtb1
Scrn3	Syt5		Vezf1	Zbtb25
Tle1	Sgsh		Wdhd1	Zbtb1
Ubc	Chd5		Wiz	Zbtb25
Herpud2	Cstb		Wt1	Rest
Mgst1	Cd44		Ybx2	Maff
Ubqln4	Eif2ak4		Zbed4	Elf1
Acyp1	Wdr1		Zbtb1	Zfp710
Cd163	4930550C14Rik		Zbtb10	Klf16
Vdac3	Klf5		Zbtb12	Tef
Gabpa	Polr2a		Zbtb17	Srebf2
Ap1b1	Dnah2		Zbtb2	Nfib
Derl3	Ripk4		Zbtb25	Hnf1b
Gnat2	Zfp287		Zbtb26	Junb
Bcl2l13	Cadm3		Zbtb3	Fos
Spatc1l	Msh6		Zbtb37	Zfp408
Rarres2	Fbxo11		Zbtb38	Zfp687
Pttg1ip	Nid1		Zbtb39	Jun
Ube2g2	Mcm5		Zbtb4	Ets2
Fpgs	Hmox1		Zbtb42	Arid2
Sardh	Mprip		Zbtb45	Sp2
G0s2	Cic		Zbtb46	Nr1d1
Pla2g12b	Pafah1b3		Zbtb6	Rara
Mcu	Igf1r		Zbtb7c	Ubtf
Ubp1	Trim28		Zbtb8a	Sp1
Sdhb	Snx6		Zbtb8b	Atf7
Snap47	Kit		Zcchc4	Bhlhe40
Tafazzin	Ampd3		Zeb2	Zfp143
Aldh3a2	Tfap4		Zfp1	Zfp1
Tmem115	Ranbp1		Zfp105	Foxj3
Ifrd2	Rfx5		Zfp11	Zbtb39
Hyal1	Mmp8		Zfp111	Zfp646
Tusc2	Slc30a4		Zfp113	Zfp668
Nprl2	Gata6		Zfp128	Zfp646
Slc38a3	Reep5		Zfp13	Zfp668
Slc3a2	Ephb3		Zfp143	Baz2a
Stx5a	Tuft1		Zfp146	9130023H24Rik
Slc47a1	Rcn1		Zfp157	Gmeb1
Ifi35	1700037C18Rik		Zfp160	Arid1a
Rdm1	Ankrd13d		Zfp184	Etv6
Nedd8	Tpr		Zfp202	Id3
Gosr1	Tbcb		Zfp212	Zscan21
Faf1	Inpp5k		Zfp217	Deaf1
Apol7a	Eps8l1		Zfp219	Foxk1
Pigyl	Clint1		Zfp229	Bhlhe41
Psen2	Zbtb17		Zfp239	Foxa2
Acaa1b	Fam131c		Zfp248	Rere
Fads1	Fblim1		Zfp251	Zzz3
Cars	Epor		Zfp26	Zbtb37
Pdhx	Atp6v1b1		Zfp263	Pou2f1
Plin5	Eps15l1		Zfp266	Adnp
Dhdh	Ttc5		Zfp275	Tshz2
Pgam1	Tmbim1		Zfp28	Rcor3
Evi5	Arpc2		Zfp282
4930579F01Rik	Kmt2b		Zfp286
Dhdds	Upk1a		Zfp287
Mogat1	Susd2		Zfp292
Tmem167	Ggt1		Zfp3
Tnpo3	Crip2		Zfp30
Atp6v0d1	Crip1		Zfp300
Tmem175	Cbfa2t3		Zfp316
Tango2	Fbln1		Zfp319
Ndufs2	Adamts4		Zfp334
Atraid	Nectin4		Zfp354c
Atad1	Neurl1a		Zfp358
Pten	Epha2		Zfp362
Timm23	Zdhhc24		Zfp37
St3gal1	Bbs1		Zfp382
Tmem259	Ndor1		Zfp386
Rnf170	Ptbp1		Zfp40
Nit1	Cyba		Zfp408
Chp1	Slc4a3		Zfp41
Klhl3	Cdt1		Zfp422
Cacybp	Snai3		Zfp423
Zswim7	Slc5a6		Zfp429
Ndufa2	Aplp1		Zfp449
Cox6c	P4htm		Zfp455
Mertk	Cdc42		Zfp456
Hps5	Zfp184		Zfp46
Clec4f	Cyp27b1		Zfp472
Slc25a11	Cdk4		Zfp51
Cmc2	Kif5b		Zfp512
Tex261	Krt23		Zfp513
Psmb1	Cnp		Zfp516
Tmem208	Odad4		Zfp52
Surf4	Sulf2		Zfp526
Dnajb9	Ezh1		Zfp532
Efr3a	Hap1		Zfp553
Acsf3	P3h4		Zfp566
C8g	Ctnnb1		Zfp568
Edf1	Vars		Zfp57
Clic3	Vwa7		Zfp575
Slc25a13	Slc44a4		Zfp579
Sirt2	Ddah2		Zfp580
Nolc1	Clic1		Zfp583
Casd1	Pole		Zfp59
Mtmr1	Casq1		Zfp599
Abca1	Stx1a		Zfp606
Nipsnap3b	Dennd2c		Zfp61
Endog	Ppp2r1a		Zfp618
Golga7	Tgfbr1		Zfp62
Xk	Cav1		Zfp628
Clpx	Bcl2l1		Zfp629
Trabd	Khsrp		Zfp64
C4a	Cpt1c		Zfp641
Ppt2	Zmiz1		Zfp646
Rnf5	Hnrnpa0		Zfp647
Mocs2	Hnrnph1		Zfp651
Nat9	Ift43		Zfp653
Zfp318	Id3		Zfp658
Ttbk1	Arid1a		Zfp664
Hspa8	Hmgcll1		Zfp668
Mrpl32	Abhd8		Zfp677
Cers2	Ift22		Zfp68
Cnih1	Fzd3		Zfp687
Surf1	Fgfrl1		Zfp688
Qdpr	Brme1		Zfp689
Rxrg	Fhl2		Zfp697
Rxra	Cers4		Zfp7
Prpsap1	Prpf31		Zfp710
Amdhd1	Sertad1		Zfp711
Macroh2a1	Elk3		Zfp719
Actr8	Fut1		Zfp740
Stard13	Arpc5		Zfp746
Utp25	Nfib		Zfp747
Hsd11b1	Rab25		Zfp748
Atp5e	Gprc5b		Zfp760
Nelfcd	Rala		Zfp763
Ctsz	Vps72		Zfp764
Prelid3b	Dynll1		Zfp772
Ube2a	Ewsr1		Zfp773
Slc25a5	Tbx1		Zfp777
Ppdpf	Prr29		Zfp786
Nkap	Ascl2		Zfp788
Ndufa1	Syn2		Zfp799
Cr1l	Nav1		Zfp81
Lnx2	Tnpo1		Zfp82
Lamp2	Kcnq1		Zfp820
Cmah	Cdk9		Zfp821
Mrps18c	Mrtfb		Zfp827
Tmprss6	Cbx5		Zfp865
Sdc4	Apobec3		Zfp867
Nbr1	Tex15		Zfp868
Cyth1	Ppp2cb		Zfp90
Coa3	Fxyd5		Zfp92
Psmd3	Kcnd1		Zfp934
Glod4	Pou6f1		Zfp937
Vps53	Nuak2		Zfp94
Acot8	Kdsr		Zfp941
Vtn	Kif19a		Zfp945
Nlk	Hyal2		Zfp951
Arl5b	Rassf1		Zfp958
Psmd11	Epn3		Zfp97
Pipox	Pifo		Zfx
Igfbp4	Spire2		Zik1
Rhot1	Tmem86a		Zkscan17
Tha1	Spaca7		Zkscan4
Afmid	Eya4		Zkscan6
Ghdc	Gm266		Zmiz1
Pltp	Plcd1		Zmiz2
Cox7c	Lmbr1		Zscan2
Mlx	Tnfrsf22		Zscan21
Retreg3	Phlda2		Zscan30
Dhx58	Asz1		Zxdb
Sgk2	Wnt2
Hnf4a	Kdelr3
Cyb5r3	Slc5a1
H2bc4	Tbrg1
Vmp1	Brf1
Uchl5	Vipr2
Glrx2	Pabpc4
Gdf9	Fsd1
Psmb6	Evi5l
Il12rb2	Git1
Mtmr4	Gltp
Gid4	Scarf2
Akap1	Brms1l
Derl2	Med15
C1qbp	Ubxn11
Rpain	Tjap1
Chd3	Ehf
Cenpv	Mlkl
Pip4k2b	Adgrl1
Gabarap	Amotl1
Acadvl	2200002J24Rik
Mief2	Etv5
Tbx3	Enkd1
Pnpo	Ptprs
Copz2	Slc41a1
Slc25a39	Iglon5
Pex12	Zfp651
Atp5g3	Nelfb
Acsl1	Card14
Pank3	Aldh1a2
Mrpl58	Pea15a
Fdxr	Ly6g6e
Slc22a5	Ehmt2
Map2k3	Med16
Nars2	Dynlt2b
Slc35b4	Trpv4
Plod1	Cluap1
Mfsd3	Glis2
Slc25a22	Bicc1
BC005537	Ube2z
Hars2	Map3k4
Mdh2	Piezo1
H13	Csf1
Etnppl	Kif1a
Tmem129	Ceacam16
Atp6v0a1	Dll1
Grb7	Fhod1
D8Ertd738e	Slc9a5
Sec14l4	Stc1
Cops3	4931428F04Rik
Fkbp8	Tppp3
Tlcd1	Adamts13
Cops6	Naf1
Arid3a	Yes1
Mydgf	Galns
Fmc1	Entpd2
Mrpl24	Rabl6
Gle1	Ptgds
L3hypdh	Npdc1
Lyst	Ube2i
Slc35e1	Lrrk1
Calr3	Aldh1a3
Polr2i	Actn1
Iyd	Hnrnpl
Rmnd1	Hmgb3
Esr1	Map2
Stxbp5	Gadd45b
Hint3	Cybb
Katna1	Cd48
Pcmt1	Cd83
Mtres1	Cltrn
Sec63	Ace2
Snx3	Ager
Pex3	Fam163a
Cd164	Itga2
Smpd2	Lpl
Slc16a10	Gata3
Prep	Gata5
Perp	Lama5
Gopc	Steap1
Rtn4ip1	Steap2
Smpdl3a	Anxa9
Reep3	Arnt2
Serinc1	Prune1
Hsf2	Plekho1
Echdc1	Eps8
Lin7a	Nfe2l2
P4ha1	Adamtsl4
Slc17a8	Dstn
Rhobtb1	Castor2
Arid5b	Ncf1
Actr6	Wnt11
Psen1	1700016C15Rik
Hbs1l	Il17rb
Arg1	Cacna1d
Enpp3	Lrrc27
Pde7b	Stk32c
Pex7	Celsr1
Vnn3	Tenm1
Hal	Syt14
Ndufa12	H2-M3
Tcp11l2	Sertad4
Rfx4	H2-M2
Cry1	Mpped2
Hsp90b1	Wt1
Pah	E2f3
Igf1	Ppfibp1
Washc3	Cd34
Herc4	Plgrkt
Pbld2	Cd274
Ddx50	Dyrk3
Supv3l1	Mapkapk2
Tysnd1	Atxn10
Ppa1	Foxred2
Eif4ebp2	H3f3b
Pcbd1	Phf21b
Cand1	Pacsin2
Pno1	Bik
Egfr	Scube1
Avpr1a	Sulf1
Usp15	Kctd5
Vps54	Matn4
Rab21	Slpi
Lgr5	Il13ra1
Rab1a	Rnd3
Gamt	Brca1
Ndufs7	Nt5c3b
Uqcr11	Dnttip1
Snrpd3	Mpp2
Ddc	Traf4
Osbpl8	Aldoc
Phlda1	Nek8
Timm13	C1qtnf1
Vps13d	Timp2
Tmbim4	Rarb
Ncln	Cdc6
Hcfc2	Atad5
Nfyb	Tnfaip1
Glyctk	Abr
Slc36a1	Cd40
Lyrm7	Zfp334
Pus10	Elmo2
Pex13	Hnf4g
Ahsa2	Rhbdl3
Nprl3	Pgs1
Cpeb4	Wfdc2
Cdc34	Etv4
Chac2	Dbndd2
Mdh1	Mmp9
Polrmt	Slc12a4
Zfp354b	Myo1c
Hspa4	Pitpna
Canx	Nkiras2
Rnf130	Mybl2
Clk4	Eya2
Sar1b	B4galt5
Ube2b	Cadps2
Vdac1	Ddx27
Pttg1	Cyth3
Igfbp1	Cyth4
Tcn2	Rrp7a
Guk1	Baiap2l2
Rnf185	Mafk
Ogdh	Ro60
Mtif2	Wfdc15b
Ppp4r3b	Pmp22
Pnpt1	Pfn1
Mrps24	Tomm34
Ccdc117	Ksr1
Dynll2	Gpx3
Xbp1	Anxa6
Rnf187	Zkscan6
Mrpl22	Cep95
Cnot8	Vezf1
Rps6kb1	Cuedc1
Rnft1	Kif3a
Fam114a2	Septin8
Prpsap2	Mapt
Shmt1	Dhx40
Drg2	Slc13a3
Elac2	Kdm6b
Pctp	Appbp2
Polr1f	Wnt9b
Pdia6	Trpv2
Nbas	Pcgf2
Sdc1	Ybx2
Lpin1	Slc2a4
Apob	Cldn7
Fam20a	2810408A11Rik
Abca8b	Phf23
Rdh14	Dnah11
Adi1	Sparc
Cmpk2	Mmp7
Pfn4	Dusp14
Rsad2	Tada2a
Dld	Ikzf1
Sntg2	Sp2
Taf15	Zbtb4
Rffl	Cd68
Lig3	Abca5
Psmc5	Smyd4
Adap2	Lsp1
Ern1	Zfyve27
Polg2	Unc45b
Psmd12	Wwc1
Slc9a3r1	Sult4a1
Cluh	Irf1
Mif4gd	Alox12e
Slc25a19	Arrb1
Tmem94	Csf2
Aspa	Cxcl16
Mrpl38	Ccl6
Acox1	Natd1
Srp68	Ywhah
Ube2g1	Sart3
Rabep1	Dnah1
Slc46a1	Rab3d
Vmo1	Dnase1l1
Eral1	Scrn1
Tmigd1	Isyna1
Blmh	Styxl1
Prpf8	Rnf145
Nme2	Scn1b
Cdc34b	Chtf18
Slc35b1	Map1s
Scrn2	Noxo1
Asgr1	Aoc3
Adprm	Zfp687
Acly	Calm3
Stat5b	Ddx39b
Lsm12	Gipc1
Nmt1	Plscr3
Scfd1	Ptger1
Sel1l	Arhgef25
Sec23a	Xab2
L2hgdh	Trip10
Mia2	Gyg
Prorp	Rcn3
Psma6	Slc6a8
Gstz1	Cyb561
Ahsa1	Sema6a
Slirp	Akt3
Adck1	Tmc4
Mthfd1	Syne4
Ppp2r5e	Fbxo5
Sgpp1	Rgs17
Pygl	Hdac2
Tmx1	Frk
Timm9	Aig1
Serpina3n	Adat2
Dhrs7	Fuca2
Glrx5	Plagl1
Papola	Utrn
Vti1b	Mical1
Slc10a1	Rab32
Wdr37	Traf3ip2
Gtpbp4	Fyn
Psmc1	Lama4
Dglucy	Tnfaip3
Asb2	Arfgef3
Akr1c6	Hebp2
Akr1c12	Reps1
Akr1c13	Crybg1
Gdi2	Pkib
Dpf3	Rspo3
Numb	Ptprk
Coq6	Dcbld1
Entpd5	Lrriq1
Aldh6a1	Lama2
Erg28	Ppp1r12a
Esrrb	Lims1
Cyp46a1	Ube2d1
Meg3	Dcn
Hsp90aa1	Poc1b
Zfp839	Tmpo
Fdft1	Kitl
Cinp	Cep290
Eif5	Ikbip
Atp5mpl	Epb41l2
Zkscan3	Apaf1
Slc17a1	Med23
Slc17a4	Ahi1
Gpld1	Ccn2
Tmem14c	Stx7
Elovl2	Moxd1
Tbc1d7	Ifngr1
Mcur1	Cfap54
Ippk	Cdk17
Wrnip1	Ntn4
Pxdc1	Cep83
Prpf4b	Socs2
Eci2	Nudt4
Rpp40	Nuak1
Fars2	Btbd11
Ssr1	Timp3
Snrnp48	Dram1
Gadd45g	Slc5a8
Auh	Rufy2
Sfxn1	Srgn
Habp4	Hkdc1
Cdk20	Fam241b
Lman2	Macroh2a2
F12	Pald1
Fam193b	Unc5b
Pcbd2	Slc29a3
Txndc15	Vsir
Ptdss1	Plek
Mterf3	Srgap1
Uqcrb	2310011J03Rik
Lect2	Apc2
Ccnh	Dock2
Agtpbp1	Ptprr
Dapk1	Ptprb
Tppp	Pwwp3a
Sdha	Gabrp
Erap1	Tcf3
Srd5a1	Cobl
Nsun2	Rab36
Ndufs6	Grb10
Mrpl36	Adora2a
Clptm1l	Cpm
Tert	E2f7
Hapln1	Zpbp
Atg10	Cabin1
Acot12	Mdm1
Slc30a5	Irak3
Mccc2	Prmt2
Ptcd2	Dip2a
Gfm2	Hmg20b
Iqgap2	Fzr1
Mtx3	Col6a2
Dhfr	Nopchap1
Trappc13	Pofut2
Psmd6	Appl2
Pdhb	Fbxw11
Acox2	Stk10
Ndufs4	Rhbdf1
Samd8	Cfap410
Nkiras1	Stc2
Thrb	Asb3
Ngly1	Madcam1
Oxsm	Shc2
Sftpa1	Sptbn1
Glud1	Wdpcp
Rgr	Fstl3
Nid2	Hcn2
Ecd	Cyfip2
Ap3m1	Mgat1
Ero1a	Sgcd
Psmc6	Flt4
Mapk1ip1l	Hnrnpab
Peli2	Cnot6
Ppif	Gfpt2
Gm49342	Rad50
Rnase4	Jade2
Hacl1	Pdlim4
Capn7	Cdkl3
Btd	Cdkn2aipnl
Oxnad1	Itk
Ncoa4-ps	Nefh
Itih4	Havcr2
Ebpl	Tnip1
Spryd7	Upp1
Ctsb	Slu7
Gata4	Hus1
Cryl1	Zfp607a
Sap18	Tns3
Mrpl57	Castor1
Cab39l	Igfbp3
Cdadc1	Pes1
Mipep	4921536K21Rik
Esd	Smtn
Lcp1	Npc1l1
Cpb2	Limk2
Dnajc15	Patz1
Naa16	Eif4enif1
Mtrf1	Rtn4
Cnmd	Cfap36
Ccdc25	Efemp1
Ephx2	Zkscan17
Chrna2	Aebp1
Slc39a14	Polm
Xpo7	Septin4
Rcbtb2	2810021J22Rik
Itm2b	Ska2
Sucla2	Galnt10
Uchl3	Mfap3
Dct	Ppm1d
Tgds	Llgl1
Gpr180	Bzw2
Dnajc3	Pik3cg
Nup155	Tspan13
C9	Rock2
Dad1	Cyria
Haus4	Rgs9
C6	Trib2
Pabpn1	Arsg
6030458C11Rik	Lratd1
Golph3	Smc6
Ngdn	Amz2
Sub1	Prkar1a
Dhrs4	Map2k6
Dcaf11	Rnaseh1
Fitm1	Fkbp1b
Emc9	Id2
Tgm1	Mboat2
Cideb	Klf11
Zscan26	Adcy3
Cct5	Grhl1
Cmbl	Dnajc27
Ankrd33b	Dnmt3a
Tars	Kif3c
Amacr	Pxdn
Rai14	Ddx52
Nadk2	Hnf1b
Sdc2	Ace
Ank	Rasl10b
Slc25a32	Itgb3
Dpys	Efcab3
Oxr1	Nle1
Rida	Mrc2
Pop1	Map3k3
Khdrbs3	Ddx42
Emc2	Rnf135
Eny2	Pecam1
Mtss1	Cep112
Ndufb9	Nt5c
Zhx1	Jpt1
Derl1	Sumo2
Mrpl13	Gga3
Ppara	Sap30bp
Ttll8	Itgb4
L3mbtl2	Unk
Xpnpep3	Trim47
St13	Fbf1
Slc25a17	Ten1
Mief1	Llgl2
Deptor	Camkk1
Josd1	Atp2a3
Cyp2d26	Ankfy1
Ndufa6	Spns3
Smdt1	Tekt1
Slc38a2	Med31
Slc38a4	Slc13a5
Xrcc6	Rhbdf2
Desi1	4933427D14Rik
Aco2	Pimreg
Txndc11	Cygb
Bcl6	Wscd1
Cldn1	Snhg16
Il1rap	Mxra7
Atp13a3	Sec14l1
Glyr1	Nos2
Rogdi	Pld2
Gpt	Coro6
Adck5	Cpd
Cyc1	Nxn
Sharpin	Rflnb
Bop1	Rph3al
Oplah	Doc2b
Grina	Cacna1g
Pycrl	Spata20
Naprt	Cacnb1
Zbtb11	Dlg4
Tymp	Dvl2
Kif21a	Nr1d1
Yaf2	Alox8
Zcrb1	Aloxe3
Nectin3	Vamp2
Atg3	Tmem107
Gtpbp8	Ctc1
Ube2v2	Myh10
Snai2	Pik3r5
Mpv17l	Ntn1
Pdxdc1	Cfap52
Bfar	Usp43
Naa50	Krt19
Gbe1	Ubtf
Pmm2	Adam11
Crybg3	Eftud2
Riox2	Ccdc103
Cpox	Gfap
Nit2	Plcd3
Tomm70a	Efcab15
Tfg	Map3k14
Serpind1	Strn3
Sdf2l1	Pole2
Dnm1l	Klhdc2
Yars2	Spata7
Tfrc	Ptpn21
Osbpl11	Npas3
Nr1i2	Ttc8
Umps	Nfkbia
Ndufb4	Ralgapa1
Hgd	Mbip
Rabl3	Sptlc2
Gtf2e1	Vipas39
Stxbp5l	Snw1
Mylk	Sptb
Ece2	Rab15
Clcn2	Fut8
Pdia5	Sav1
Thpo	Nin
Slc49a4	Bdkrb2
Ehhadh	Rtn1
Senp2	Lrrc9
D16Ertd472e	Clmn
Ahsg	Prkch
Fetub	Plek2
Eif4a2	Pigh
Masp1	Arg2
Mrpl39	Zfp36l1
Atp5j	Erh
Kpna1	Pacs2
Parp9	Mta1
Psmg1	Zmynd11
Setd4	Esyt2
Atp5o	Cdca7l
Itsn1	Efcab11
Sod1	Tdp1
Tmbim6	Nrde2
Gpd1	Ccdc88c
Cox14	Fbln5
Larp4	Tc2n
Slc11a2	Lgmn
Cela1	Pfkp
Csad	Ifi27l2b
Fabp2	Akr1c18
Nus1	Net1
Rgn	Dcaf4
Noct	Acot2
Ndufa5	Npc2
Msrb2	Fos
Nagpa	Tgfb3
Cpn2	Vash1
Serping1	Evl
Ccl25	Degs2
Kcnk5	Wars
Acy1	Traf3
Creld2	Exoc3l4
Cd4	Tnfaip2
Mx2	Ppp1r13b
Slc17a9	Klc1
Tpi1	Kif26a
Ogfod2	Ggps1
Tiam2	Gpr137b
Slc22a1	Gli3
Mmut	Carmil1
Aars2	Mrs2
Mrpl14	Exoc2
Slc29a1	Gcnt2
Hsp90ab1	Mak
Clic5	Nedd9
Mrps18a	Hivep1
Ubr2	Edn1
Bysl	Dek
Stk38	Id4
Cmtr1	Susd3
Glo1	Nxnl2
Wdr4	Serpinb9b
Ndufv3	Riok1
Cbs	Sema4d
Lpin2	Syk
Cyp4f13	Aopep
Xdh	Zfp346
Spast	Mxd3
Slc30a6	Pdlim7
Prkd3	Ddx41
Cebpz	Ddx46
Man2a1	Cxcl14
Ndufv2	Fastkd3
Tedc2	Adcy2
Lrpprc	Cetn3
Atp6v0c	Smad5
Prepl	Hnrnpk
Slc3a1	Rasa1
Eci1	Gkap1
Srbd1	Slc28a3
Mcfd2	Golm1
Meiob	Slc6a19
Hagh	Nkd2
Pgap6	Cast
Mrpl28	Pcsk1
Fam234a	Rhobtb3
Luc7l	Slf1
Bnip1	Lpcat1
Cuta	Vcan
Uqcc2	Marveld2
Nudt12	Ocln
Cul2	Smn1
Mtpap	Arhgef28
Sos1	Hexb
Abcg8	Polk
Slc25a46	Poc5
Cyp4f14	F2rl1
Cdh2	Pde8b
Pfdn6	Dimt1
Vps52	Kif2a
Slc23a1	Ercc8
Sil1	Elovl7
Hspa9	Pde4d
Nelfe	Plk2
C2	Serinc5
Stard4	Zfyve16
Proc	Rasgrf2
Apom	Erbin
Riok3	Rnf180
Rmc1	Parp8
Aqp4	Emb
Mrpl27	Cfap20dc
Dhx16	Fam3d
Ttc39c	Fam107a
Ndfip1	Kctd6
Cabyr	Map3k1
Nr3c1	Gpx8
Mrps18b	Cspg4b
Dele1	Fst
Diaph1	Vdac2
Trim26	Nr1d2
Mal2	Dlg5
Yipf5	Sftpd
Hsd17b4	Bmpr1a
Sec11c	Ldb3
Afg3l2	Dnajc9
Psmg2	Anxa7
Mbd1	Zswim8
Txnl1	Camk2g
Nars	Plau
Fech	Vcl
C330018D20Rik	Txndc16
Isoc1	Bmp4
Timm21	Samd4
Cyb5a	Ktn1
Fth1	ccdc198
Fads2	Arhgef3
Sdhaf2	Galnt15
Mrpl16	Ogdhl
Osbp	Glt8d1
Keg1	Rnaseh2b
Zfp91	Pspc1
Gna14	Zmym2
Rfk	Prkcd
Pcsk5	Anxa8
Carnmt1	Lats2
Aldh1a7	Dcp1a
Atl3	Zdhhc20
Gm16437	Micu2
Fas	Fgf9
Cdc37l1	Atp8a2
Lipa	Amer2
Ak3	Spata13
Rcl1	Wnt5a
Snx15	Zc3h13
Tm7sf2	Gpalpp1
Syvn1	Nufip1
Slc25a45	Epsti1
Gldc	Olfm4
Mrpl21	Clu
Rps6kb2	Trim35
Chka	Dpysl2
Cdk2ap2	Ppp2r2a
Mbl2	Pibf1
Acy3	Bora
Yif1a	Tnfrsf10b
Pcx	Bin3
Papss2	Pdlim2
Cpt1a	Sorbs3
Mrpl11	Ppp3cc
Lrp5	Fhip2b
Smarca2	Hr
Rnaseh2c	Dmtn
Smc5	Dok2
Men1	Spry2
Prdx5	Obi1
Gpr137	Ednrb
Stip1	Scel
Pdcd4	Fbxl3
Gpam	Acod1
Acsl5	Gdnf
Zdhhc6	Osmr
Rbp4	Dab2
Dennd10	Lrp10
Prdx3	Rem2
Cyp2c39	Ajuba
Sfxn2	Acin1
Taf5	Oxct1
Gk	Drosha
Gsto1	Pdzd2
Habp2	Slc22a17
Casp7	Efs
Trub1	Npr3
3110040N11Rik	Jph4
Gcgr	Carmil3
P4hb	Ripk3
Pcyt2	Sema5a
Sirt7	Ctnnd2
Aspscr1	Laptm4b
Cenpx	Dnah5
Fasn	Trio
Gps1	Myo10
Rfng	Rnf19a
Fn3k	Pabpc1
Pi4k2a	Ywhaz
Got1	Grhl2
Cutc	Rrm2b
Abcc2	Fzd6
Cpn1	Lrp12
Cyp2c23	Angpt1
Erlin1	Rad21
Chuk	Matn2
Cwf19l1	Sybu
Ndufb8	Myc
Sema4g	Fbxo32
Mrpl43	Mtbp
Twnk	Col14a1
Gbf1	Sla
Fbxl15	Lrrc6
Pitx3	Adcy8
Adpgk	Asap1
Parp6	Cyrib
Sacm1l	Wnt7b
Hsd17b10	Brd1
Apex2	Tef
Alas2	Zc3h7b
Pfkfb1	Tab1
Tro	Syngr1
Abhd6	Dnal4
Prdx4	Nptxr
Car5a	Dscc1
Ube3a	Ribc2
Kdm5c	Csnk1e
Rabgef1	Fam118a
Mettl7b	Sh3bp1
Rdh5	Parvb
Ormdl2	Parvg
Mmp19	C1qtnf6
Smarcc2	Ttll1
Cnpy2	Myh9
Pde6g	Twf1
Atp5b	Naga
Hsd17b6	Septin3
Shmt2	Srebf2
Inhbc	Rpap3
Ddit3	Rapgef3
Hdhd2	Hdac7
Atp5a1	Vdr
Pstpip2	Nckap1l
Nnt	Pde1b
Paox	Litaf
Echs1	Ciita
Fuom	Emp2
Cyp2e1	Mgrn1
Urah	Srl
Sirt3	Fgf12
Psmd13	Zfp251
Ifitm3	Hes1
Sigirr	Zfp263
Cdhr5	Tmem44
Irf7	Maf1
Hras	Plec
Taldo1	Scrib
Tmem80	Gpihbp1
Chid1	Rhpn1
Apool	Ly6e
Asl	Lynx1
Tm9sf2	Psca
Clybl	Arc
Tk1	Ptk2
Gaa	Mapk12
Rptor	Lmf2
Pde8a	Rabl2
Nat1	Shank3
Mkln1	Alcam
Cct8	Cblb
Usp16	Dubr
Hprt	Bbx
Ccdc51	Cd200
Uqcrc1	Ccdc80
Marchf8	Mcm4
Mettl26	Ntan1
Mcrip2	Boc
Rhot2	Sidt1
Jmjd8	Qtrt2
Wdr24	Dgcr8
Hadha	Arl6
Mfsd8	St3gal6
Larp1b	Tbc1d23
D3Ertd751e	Tmem45a
Atp5c1	Adgrg7
Exosc7	Slc7a4
Pgm1	P2rx6
Slc25a10	Lrrc74b
Rassf3	Lztr1
Pard3	Ccdc116
Homer2	Ypel1
Nudt5	Meltf
Pdia4	Pak2
Iscu	Spag6l
Xiap	Igsf11
Stag2	B4galt4
Higd2a	Arhgap31
Nop16	Lrch3
4833439L19Rik	Lmln
Faf2	Cfap91
Uimc1	Snx4
Aasdhppt	Gsk3b
Lypla1	Fstl1
Rb1cc1	Abcc5
Adhfe1	Muc13
Tmem14a	Ccdc14
Gsta3	Iqcb1
Tram1	Eaf2
Gm4956	Adcy5
Lactb2	Hspbap1
Ube2w	Dgkg
Tmem70	Btg3
Pikfyve	Cxadr
Idh1	St6gal1
Fastkd2	App
Ndufs1	Adamts1
Maip1	Adamts5
Hspd1	Ets2
Coq10b	Dyrk1a
Cps1	Ildr1
Acadl	Arl13b
Rpe	Pigp
Raph1	Ripply3
Wdr12	Chaf1b
Als2	Cbr3
Stradb	Clic6
Cflar	Runx1
Ndufb3	Donson
Nif3l1	Tmem50b
Npas2	Ifngr2
Mrpl30	Ifnar1
Asnsd1	Il10rb
Osgepl1	Mis18a
Ormdl1	Zfp641
Stat1	Tex49
Nabp1	Adcy6
Coa5	Enah
Zap70	Dhh
Sdhaf4	Prpf40b
Nhej1	Fmnl3
Cyp27a1	Nckap5l
Bcs1l	Faim2
Ctdsp1	Asic1
Pnkd	Smarcd1
Ppm1f	Cers5
Pecr	Dip2b
Fn1	Slc4a8
Zfand2b	Scn8a
Abcb6	Nr4a1
Ankzf1	Pcdhgc4
Stk16	Krt7
Tuba4a	Krt18
Dnajb2	Igfbp6
Dnpep	Map3k12
2810459M11Rik	Calcoco1
Psmd1	Sncg
Farsb	Rttn
Mrpl44	Cep89
Eif4e2	Mospd1
Ndufa10	Gtf2ird1
Agxt	Abcc1
Mterf4	Fhl1
Atg4b	Prmt5
Spp2	Get1
Rab17	Tmem52
Scly	Slc38a1
Ilkap	Gps2
Cln8	Vwa5a
Gin1	P3h3
Acmsd	Serinc2
Ubxn4	Scg5
Dars	Guca2a
Cfh	Twf2
F13b	Wfdc1
Dbi	Trip6
C4bp	Clec4n
Pfkfb2	Tmem176a
Pigr	Nfatc4
Rab29	Pisd
Slc45a3	Rab12
Cdk18	Prph
Rbbp5	Pcbp4
Nfasc	C1qtnf12
Tor1aip1	Ccndbp1
Glul	Rhebl1
Coq8a	Hes7
Ahctf1	Synj2
Srp9	Rps6ka2
Fh1	Prkn
Dusp23	Agpat4
Copa	Igf2r
Dcaf8	Pde10a
Mpc2	Phf10
F5	Thbs2
Selp	Smoc2
Sec16b	Zfp51
Esrrg	Tnfrsf12a
Slc30a10	Cldn6
Eprs	Pkmyt1
Bpnt1	Paqr4
Mtarc1	Flywch2
Ppp2r5a	Slc25a27
Plxna2	Pla2g7
Dusp12	Mep1a
Atf6	Tnfrsf21
Phyh	Satb1
Mcm10	Efhb
Uap1	Sgo1
Optn	Nfkbie
Hsd17b7	Gtpbp2
Aldh9a1	Rsph9
Pigc	Ptk7
Prdx6	Foxp4
Dars2	Trem2
Serpinc1	Nfya
Pter	Tspo2
Nek6	Kif6
Psmb7	Pi16
Ppp6c	Fgd2
Arpc5l	Pim1
Mmadhc	Tff2
Mindy3	Abcg1
Pfkfb3	Rsph1
Yme1l1	Slc37a1
Acbd5	Sik1
Zbtb43	Arhgap28
Ddx31	Epb41l3
St6galnac6	Myl12a
Slc25a25	Myom1
Gpd2	Wiz
Upp2	Smchd1
Crat	Lbh
Dolpp1	Crim1
Miga2	Qpct
Hspa5	Cyp1b1
Kynu	Srsf7
Psmd5	Washc1
Cutal	Themis3
Hc	Nrxn1
Rab14	Cacna1h
Stom	Prss41
Mrrf	E4f1
Grb14	Rhoq
Ndufa8	Msh2
Ifih1	Jpt2
Psmd14	Tmem204
Agpat2	Tekt4
Sec16a	Sox8
Pmpca	Nme4
Nacc2	Axin1
Abca2	Rgs11
Neb	Plin3
Zfp385b	Rfx2
Abcb11	Mllt1
Lrp2	Nudt3
Timm10	Spdef
Ube2l6	Bambi
Clp1	Map3k8
Fastkd1	Svil
Phospho2	Epc1
Mtx2	Map4k3
Ola1	Tmem178
Emc4	Dync2li1
Nop10	Polr2d
Elp4	Slc39a6
Depdc7	Elp2
Fbxo3	Zscan30
Caprin1	Esco1
Nat10	Adamts10
Cat	Myo1f
Api5	Kifc5b
Hsd17b12	Dtna
Cops2	Tapbp
Pex16	Dsc2
Sord	Sting1
Eif3j1	Dnajc18
Harbi1	Spata24
Atg13	Etf1
Pdia3	Cyp21a1
F2	Cdc23
Lrp4	Epb41l4a
Arfgap2	Bin1
Adal	Ercc3
Hao1	Myo7b
Mkks	Aif1
Mtch2	Ltb
Lrrc57	Tnf
Ndufaf1	Lta
Atrn	Psors1c2
Siglec1	Gnl1
Ivd	Pcdh12
Tmem230	Arap3
Slc27a2	Gabbr1
Sppl2a	Pggt1b
Stard7	Slc4a9
Fahd2a	Hbegf
Mrps5	Tcerg1
Idh3b	Ppp2r2b
Mgme1	Dpysl3
Gzf1	Spink1
Dnmt3b	Rab27b
Fam210b	Mbd2
Rtf2	Smad4
Pck1	Pmaip1
Zbp1	Impa2
Stx16	Cidea
Impa1	Lox
Car1	Spire1
Car3	Sncaip
Gid8	Snx24
Chrna4	Ppic
Helz2	Cep192
Pcmtd2	Ldlrad4
Ahcy	Setbp1
Itch	Me2
Armc1	Mapk4
Mtfr1	Smad2
Acss2	Pcyox1l
Nfs1	Lmnb1
Aar2	Slc12a2
Ndrg3	Fbn2
Rab5if	Dctn4
Rpn2	Rbm22
Rprd1b	Cd74
Mfn1	Tcof1
Ndufb5	Camk2a
Dnajc19	Pdgfrb
Sec62	Csf1r
Dcun1d1	Gnaq
Mccc1	Psat1
Cog6	Tle4
Ufm1	Asrgl1
Aadac	Anxa1
Sucnr1	Incenp
Mbnl1	Rab3il1
Dhx36	Fads3
Gfm1	Tmem138
Mfsd1	Tmem216
Ppid	Ms4a6b
Serp1	Ms4a4d
Etfdh	Fam111a
Slc33a1	Trpm6
Gmps	Tmem132a
Ssr3	Slc15a3
Dclre1b	Ddb1
Hmgcs2	Syt7
Sec22b	Zfand5
Gpsm2	Cemip2
Clcc1	Naa40
Ampd2	Lipo3
Gstm4	Cdc42bpg
Ahcyl1	Lipn
Dram2	Stambpl1
Jtb	Jak2
Hax1	Ankrd1
Il6ra	Il33
Pmvk	Tnks2
Tmem144	Tjp2
Slc35a3	Frmd8
Olfm3	Rad9a
Cyp2u1	Pola2
Hadh	Coro1b
Fga	Pitpnm1
Asic5	Pold4
Tdo2	Pacs1
Ppa2	Grk2
Ctso	Klc2
Enpep	Pip5k1b
Efna3	Rin1
Zbtb7b	Aldh3b1
Gba	Rce1
Scamp3	Slc29a2
Hcn3	Peli3
Lamtor2	Efemp2
Sema4a	Ctsw
Pmf1	Fibp
Naxe	Fosl1
Cd1d1	Ovol1
Gatb	Vldlr
Fmo5	Kat5
Acp6	Rela
Gpr89	Slc1a1
Rnf115	Ltbp3
Pex11b	Capn1
Tars2	Arl2
Bcar3	Map4k2
Gclm	Fermt3
Abcd3	Rcor2
Tlcd4	Mark2
Adh5	Spindoc
Mrpl9	Lgals12
Them4	Smc3
Rorc	Vti1a
Eif4e	Hhex
Mttp	Cep55
Cisd2	Plce1
Bdh2	Hells
Cth	Aldh18a1
Zranb2	Tctn3
Dnase2b	Ccnj
Uox	Pik3ap1
Rpf1	Slit1
Decr1	Add3
Nbn	Trim8
Rmdn1	Arl3
Coq3	Maoa
Tstd3	Efhc2
Ndufaf4	Nt5c2
Gbp3	Slk
Rngtt	Nhlrc2
Slc35a1	Ablim1
Aldob	Hspa12a
Stra6l	Hdgfl3
Col15a1	Arhgdia
Erp44	Alyref
Ambp	Pycr1
Txn1	Lrrc45
Hsdl2	Arhgap19
Alad	Slc16a3
Dmac1	Entpd7
Ptprd	Scd2
Aco1	Sfxn3
Smim27	Kazald1
Dnaja1	Oga
Rad23b	Ldb1
Epb41l4b	Nfkb2
Ubap1	Sufu
Enho	Bbs4
Vcp	Limd1
Stoml2	Tbl1x
Atp8b5	Fgd1
Ccdc107	Maged2
Npr2	Flnb
Hint2	Sat1
Gne	Acot9
Plin2	Itgb8
Usp24	Atp10a
Prkaa2	Padi4
Slc35d1	Cd63
Sgip1	Gdf11
Ak4	Cdk2
St3gal3	Esyt1
Slc6a9	Chmp6
Atg4c	Rnf41
Angptl3	Il23a
Rnf11	Faap100
Hook1	Myo1a
Fggy	Pip4k2c
Plaa	Katnal2
Tnfrsf1b	Adam8
Echdc2	Tubgcp2
Scp2	Inpp5a
Cpt2	Dpysl4
Tmem59	Ric8a
Mrpl37	Ptdss2
Ppcs	Lmntd2
Ndufs5	Pnpla2
Trit1	Cd151
Eloa	Zfp711
Pithd1	Farp1
Gale	Slc15a1
Hmgcl	Dock9
Plk3	Tmc6
Urod	Cbx2
Mmachc	Cbx8
Prdx1	Cpeb1
Akr1a1	Tma16
Ipp	Zfp202
Nsun4	Podxl
Mknk1	Gm7628
Mob3c	Shisa5
Cyp4a31	Pfkfb4
Cyp4a14	Arhgef9
Cmpk1	Cnksr2
Aldh4a1	Rps6ka6
Mrto4	Tmem47
Akr7a5	Wdr73
Zcchc17	Nmb
Ak2	Sdc3
Ccdc28b	Plk4
Tmem234	Itih5
Yars	Taf3
Maco1	Zdhhc3
Psmb2	Slco3a1
Extl1	Ccr1
Ago3	Itgb1
Mrps15	Sec61a2
Mtf1	Zfp282
Inpp5b	Prkar1b
Taf12	Pdgfa
Mecr	Get4
Srsf4	Cplx2
Arhgef19	Arl10
Psmc2	Tspan17
Acot7	Smad7
Prkag2	Myo5b
Nol9	Casp12
Abcf2	Casp1
Park7	Sox17
Errfi1	Mybl1
Abcb8	Sgk3
Dffa	Stau2
Pex14	Msc
Slc2a5	Paqr8
Masp2	Slco5a1
H6pd	Akr1cl
Klhl7	Klf7
Nmnat1	Adam23
Tomm7	Nrp2
Rint1	Sf3b1
Mthfr	Ikzf2
Orc5	Kansl1l
Pmpcb	Carf
Mfn2	Trak2
Wrap73	Orc2
Atad3a	Col5a2
Pex10	Col3a1
Rer1	Poglut2
Prxl2b	Il18rap
Nadk	Il18r1
Mrpl20	Il1r2
Ccnl2	Map4k4
Dvl1	Pdcl3
Cptp	Cracdl
Sdf4	Stk17b
Acox3	Gls
Hgfac	Mgat4a
Lrpap1	Sema4c
Stx18	Plekhb2
Dnajb6	Ptpn18
Rbks	Mff
Eif2b4	Agfg1
Ociad1	Ccl20
Ociad2	Wnt10a
Khk	Vil1
Mapre3	Slc11a1
Sepsecs	Bard1
Grpel1	Glb1l
Lias	Slc23a3
Ube2k	Speg
Tec	Des
Slc30a9	Obsl1
Clock	Stk11ip
Ppat	Itm2c
Paics	Ncl
Ugt2b34	Epha4
Pigg	Ptma
Sult1b1	Pde6d
Dipk1a	Serpine2
Rufy3	Efhd1
Nudt9	Pask
Hsd17b11	Septin2
Coq2	Stk25
Alb	Bok
Afm	Thap4
Ccng2	Ing5
Eif2b1	Inpp5d
Tmed2	Mlph
Uso1	Lrrfip1
Slc15a4	Tnfrsf11a
Cxcl9	Pam
Scarb2	Actr3
Ran	Slc35f5
Vps33a	Gpr39
Hpd	Mcm6
Aldh2	Rgs1
Acad10	Rgs2
Brap	Tfcp2l1
Atp2a2	Sctr
Aacs	Cd55
Mrpl1	Cacna1s
Pxmp2	Tmem9
Ulk1	Pkp1
Sirt4	Tnnt2
Triap1	Csrp1
Gatc	Gpr37l1
Acads	Srgap2
Psmg3	Arl8a
Hnf1a	Pik3c2b
Mrm2	Cyb5r1
Snx8	Ppfia4
Tmem106b	Atp2b4
Mmab	Stx6
Wipi2	Mr1
Sds	Lamc1
Eif2ak1	Lamc2
Erp29	Ncf2
Cyp3a25	Rgl1
Ndufa4	Niban1
Cdk8	Rnf2
Polr1d	Cdc42bpa
Pomp	Acbd3
Slc46a3	Cox20
N4bp2l2	Sdccag8
C8b	Capn2
Hsph1	Trp53bp2
Gngt1	Tmem63a
Tfpi2	Pycr2
Tspan12	Ifi202b
Lmod2	Ifi211
Aass	Cfap45
Tfr2	Tagln2
Zkscan1	Slamf9
Pon3	Vangl2
Irf5	Uck2
Ahcyl2	Pou2f1
Klhdc10	Mpzl1
Hibadh	Dpt
Sspo	Nme7
Herc6	Atp1b1
Abcg2	Ccdc181
Malsu1	Kifap3
Luc7l2	Ralgps2
Zc3hav1	Abl2
Gstk1	Soat1
Mrps33	Smyd2
Nfu1	Ptpn14
Pcyox1	Kctd3
Nat8	Mark1
Pradc1	Pacc1
Lrig1	Atf3
Mogs	Angel2
Pole4	Lamb3
Rab43	Usf1
Isy1	Cfap126
Cnbp	Frmd4a
Rpn1	Ddr2
Sec61a1	Rgs5
Klf15	Enkur
Aldh1l1	Mgst3
Sumf1	Fmo3
Itpr1	Nsun6
Edem1	Trdmt1
Arl8b	Rsu1
Usp18	Vim
Slc6a13	Pip4k2a
Slc6a12	Bmi1
Mlf2	Plxdc2
Ptms	Kif5c
Lag3	Itga8
Tmcc1	Mastl
Mug2	Abi2
Clec2d	Odf2
Gabarapl1	Niban2
Adipor2	Stxbp1
Wnt5b	Ak8
Plbd1	Spaca9
Erp27	Gtf3c5
Strap	Ak1
Dera	Ralgds
Pik3c2g	Lcn2
Slco1b2	Dnm1
Gys2	Nr4a2
Srgap3	1700007K13Rik
Etnk1	Cytip
Cmas	Olfm1
Creld1	Col5a1
Emc3	Lamc3
Itpr2	Abl1
Sec13	Fubp3
Ccdc91	Usp20
Ergic2	Ntmt1
Dennd5b	Zeb2
Atg7	Traf1
Necap1	Gsn
Mrpl51	Dab2ip
Scnn1a	Ttll11
D6Wsu163e	Gca
Fkbp4	Morn5
Pzp	Egfl7
Sult2a8	Inpp5e
Slc27a5	Gpsm1
Qpctl	Camsap1
Nipa2	Sapcd2
Csrp3	Uap1l1
Gas2	Lrrc26
Pcsk6	Anapc2
Tarsl2	Rbms1
Fam189a1	Itgb6
Furin	Arrdc1
Pex11a	Dph7
Ttc23	Pax8
Lrrc28	Marchf7
Ctsc	Psd4
Yif1b	Ly75
Psmc4	Il1rn
Mrps11	Il36a
Mrpl46	Baz2b
Tmem126b	Wdsub1
Tmem126a	Pkp4
Zfand6	Galnt3
Fah	Frzb
Rab30	Dnajc10
Ndufc2	Ube2e3
Arl6ip1	Dync1i2
Sox6os	Cybrd1
Cyp2r1	Stk39
Pde3b	Cers6
Qprt	Ssrp1
Stard10	Slc43a3
Mrpl48	Tfpi
Sgf29	Itgav
Syt3	Atf2
Slco2b1	Itga6
Spns1	Kif18a
Dgat2	Arl14ep
Psma1	Slc12a6
Copb1	Katnbl1
Aqp8	Lpcat4
Rnf141	Ccdc34
Kat8	Prrg4
Stx1b	Pamr1
Bcat2	Trim44
Abcc6	Ext2
Ate1	Sema6d
Acadsb	Myef2
Ndufab1	Fbn1
Ubfd1	Meis2
Ears2	Tspan18
Mettl9	Syt13
Uqcrc2	Mapk8ip1
Tpp1	Duoxa2
Anks4b	Creb3l1
Oat	Mdk
Acsm3	Arhgap1
Acsm2	Map1a
Lhpp	Jag1
Abraxas2	Cdan1
Pdilt	Ehd4
Acsm5	Ltk
Uros	Tyro3
Bccip	Ptpra
Pgap2	Rtf1
Ndufb11	Dll4
Glrx3	Spint1
Nadsyn1	Gfra4
F9	Adam33
Magix	Rad51
Gripap1	1700037H04Rik
Pqbp1	Spef1
Timm17b	Cdc25b
Ebp	Smox
Ftsj1	Rassf2
Otc	Slc23a2
Awat2	Pcna
Magee1	Fsip1
Cox7b	Rasgrp1
Magt1	Fam98b
Hmgn5	Spred1
Glt28d2	Fermt1
Phka2	Bmp2
Pdha1	Gabpb1
Cdx4	Mal
Chic1	Mall
Abcb7	Nphp1
Nsdhl	Bcl2l11
Hccs	Ttl
Car5b	Slc20a1
Abcd1	Il1b
Pir	Cpxm1
Vegfd	Lpin3
Naa10	Bfsp1
Irak1	Snx5
Tsc22d3	Xrn2
F7	Cd93
F10	Acss1
Proz	Sdcbp2
Cul4a	Snph
Lamp1	Fam110a
Tpte	Slc52a3
Slc25a15	Tbc1d20
Plpbp	Kif3b
Adrb3	Mapre1
Naxd	Snta1
Leprotl1	Pkia
Aga	Tpd52
Saraf	Gnas
Mrps31	Fabp5
Polb	Chmp4c
Gpat4	Nfatc2
Ido2	Atp9a
Adam9	Lrrcc1
Tm2d2	Zfp64
Rwdd4a	E2f5
Slc7a2	Car13
Vps37a	Car2
Msmo1	Mrgbp
Klhl2	Col9a3
Hpgd	Nkain4
Ufsp2	Zbtb46
Lrp2bp	Raly
Gm45753	Ggt7
F11	Gss
Heatr3	Procr
Brd7	Mmp24
Got2	Eif6
Lsm6	Hps3
Dnaja2	Epb41l1
Itfg1	Tbl1xr1
Tecr	Dsn1
Txnl4b	Rbl1
Ces1f	Src
Ap1g1	Dhx35
Amfr	Ccn5
Cog4	Slc2a10
Nudt7	Zmat3
Herpud1	Actl6a
Coq9	Ccdc39
Pgls	Tnik
Map1lc3b	Pld1
Mvb12a	Anxa5
Cox4i1	1810062G17Rik
Babam1	Slc7a11
Usp10	Postn
Pde4c	Supt20
Hsd17b2	Exosc8
Atp13a1	Schip1
Ces2d-ps	Dclk1
Ces2e	Nbea
Phaf1	Tm4sf1
Dus2	Tm4sf4
Nfatc3	Wwtr1
Cog8	Pfn2
Cyb5b	Kcnab1
4931406C07Rik	Veph1
Adat1	Olfml3
Gabarapl2	Nras
Ldhd	Sike1
Aars	Tspan2
Afg3l1	Ngf
Acad8	Vangl1
Abcb10	Ptgfrn
Agt	Notch2
Vps26b	1700013F07Rik
Snx19	Dennd2d
Nectin1	S100a11
Oaf	Npr1
Sc5d	Slc27a3
Rexo2	Creb3l4
Nxpe2	Nup210l
Cul5	Tpm3
Tirap	Slc50a1
Srpr	Vcam1
Acat1	Tlr2
Rdx	Casp6
Fdx1	Pla2g12a
Tex12	Lrat
Bco2	Gucy1b1
Zpr1	Snx7
Apoc3	Gar1
Apoa1	Ints12
Mpzl2	Pdgfc
Arcn1	Glrb
Slc37a4	Alpk1
Hyou1	Dkk2
Stt3a	Papss1
C2cd2l	Kcnq5
Slc37a2	Ptgfr
Dpagt1	Efna4
Hmbs	Adam15
Ldlr	Thbs3
Dock6	Rit1
Aqp9	Arhgef2
Lipc	Lmna
Sltm	Pear1
Ice2	Lrba
Rora	Nudt17
Anp32a	Pias3
Glce	Ecm1
Sh3bgrl2	Mettl14
Bckdhb	Abca4
[truncated: 4,034 more rows]
