# Supplementary material for: Derepression of the epithelial transcription factor GRHL2 promotes direct hepatocyte-to-cholangiocyte transdifferentiation
Source: PLoS Biol. 2025 Dec 12;23(12):e3003547. doi: 10.1371/journal.pbio.3003547 (PMC12714216; doi:10.1371/journal.pbio.3003547)
Supplement: S4 Table — (XLS) [file pbio.3003547.s017.xls]

## Sheet: Feuil1
Supplementary Table 4 : Transcriptomic and functional genomic data used in this study
Transcriptomic data used in this study
Mouse liver RNA-Seq Datasets	Tissue/Cell	Details	Data accession number	Publication
Gene body normalized PRO-seq data from mouse liver	Mouse liver		GSE111447	Wang et al. Nascent RNA sequencing analysis provides insights into enhancer-mediated gene regulation. BMC Genomics 2018
FACS-sorted mouse liver cells	Hepatocytes, cholangiocytes		GSE2222597	Zummo et al. A time- and space-resolved nuclear receptor atlas in mouse liver. Journal of Molecular Endocrinology 2023
FACS-sorted liver cells from DDC-treated mice	Hepatocytes, cholangiocytes, HCT	Mice fed during 4 weeks with 0.1% DDC	GSE156894	Merell & Peng et al. Dynamic transcriptional and epigenetic changes drive cellular plasticity in liver. Hepatology 2021
Mouse model mimicking the phenotype of Alagille syndrome	Isolated hepatocytes	Mice deleted in NOTCH signaling effectors	GSE108315	Schaub et al. De Novo formation of the biliary system by TGFß-mediated hepatocyte transdifferentiation. Nature 2018
Double knock-out of Ezh1 and Ezh2 in mouse liver	Isolated hepatocytes	Hepatocyte-specific deletion obtained using Alb-Cre mice and Ezh1-/- Ezh2 flox/flox mice	GSE118757	Grindheim et al. Polycomb repressive complex 2 proteins Ezh1 and Ezh2 regulate timing of postnatal maturation and fibrosis by repressing genes with euchromatic promoters. Gastroenterology 2021
BMEL cells ectopically expressing GRHL2	BMEL		GSE281717	This study
Human RNA-Seq Datasets	Tissue/Cell	Details	Data accession number	Publication
Data from the human protein atlas	Adipose tissue		GSE155960	Hildreth et al. Single cell sequencing of human white apidose tissue identifies nex cell states in health and obesity. Nature 2021
	Bone marrow		GSE159929-GSM4850584	He et al. Single-cell transcriptome profiling an adult human atlas of 15 major organ. Genome Biology 2020
	Brain		Allen brain	Allen brain map
	Breast	Data for breast basak glandular cells, breast myoepithelial cells were used	GSE164898	Bhat-Nakshatri et al. A single cell atlas of healthy tissues reveals clinically relevant clusters of breast epithelial cells. Cell Reports 2021
	Bronchus	Data for basal respiratory cells, club cells, ionocytes were used	fig11981034	Lukassen et al. SARS-CoV-2 receptor ACE2 and TMPRSS2 are primarily expressed in bronchial transient secretory cells. The EMBO journal 2020
	Colon	Data for Intestinal goblet cells, paneth cells, distal enterocytes were used	GSE116222	Parikh et al. Colonic epithelial cell diversity in health and inflammatory bowel disease. Nature 2019
	Endometrium	Data for ciliated cells, glandular and luminal cells were used	GSE111976	Wang et al. Single-cell transcriptomic atlas of the human endometrium during the menstrual cycle. Nature Medecin 2020
	Esophagus	Data for basal squamous epithelial cells, squamous epithelial cells were used	GSE159929-GSM4850580	He et al. Single-cell transcriptome profiling an adult human atlas of 15 major organ. Genome Biology 2020
	Eye		GSE137537	Menon et al. Single-cell transcriptomic atlas of the human retina identifies cell types associated with age-related macular degeneration. Nature Communication 2019
	Fallopian tube	Data for Secretory cells were used	GSE178101	Ulrich et al. Cellular heterogeneity of human fallopian tubes in normal and hydrosalpinx disease states identified using scRNA-seq. Development Cell 2022
	Heart muscle		GSE109816	Wang et al. Single-cell reconstruction of the adult human heart during heart failure and recovery reveals the cellular landscape underlying cardiac function. Nature cell biology 2020
	Kidney	Data for collecting duct cells, distal tubular cells, proximal tubular cells were used	GSE131685	Liao et al. Single-cell RNA sequencing of human kidney. Scientific data 2020
	Liver	Data for cholangiocytes, hepatocytes were used	GSE115469	MacParland et al. Single cell RNA sequencing of human liver reveals distinct intrahepatic macrophage populations. Nature Communication 2018
	Lung	Data for Alveolar cells type 1, alveolar cells type 2 were used	Tabula sapiens	THE TABULA SAPIENS CONSORTIUM. The Tabula Sapiens: A multiple-organ, single-cell transcriptomic atlas of humans. 2022
	Lymph node		GSE159929-GSM4850583	He et al. Single-cell transcriptome profiling an adult human atlas of 15 major organ. Genome Biology 2020
	Ovary	Data for granulosa cells were used	E-MTAB-8381	Wagner et al. Single-cell analysis of human ovarian cortex identifies distinct cell populations but no oogonial stem cells. Nature Communications 2020
	Pancreas	Data for ductal cells, exocrine glandular cells were used	GSE131886	Quadrir et al. Single-cell resolution analysis of the human pancreatic ductal progenitor cell niche. PNAS 2020
	PMBC		GSE112845	Chen et al. PBMC fixation and processing for Chromium single-cell RNA sequencing. Journal of Translational Medicine 2018
	Placenta		E-MTAB-6701	Vento-Tormo et al. Single-cell reconstruction of the early maternal–fetal interface in humans. Nature 2018
	Prostate	Data for basal prostatic cells, prostatic glandular cells were used	Tabula sapiens	THE TABULA SAPIENS CONSORTIUM. The Tabula Sapiens: A multiple-organ, single-cell transcriptomic atlas of humans. 2022
	Rectum		Tabula sapiens	THE TABULA SAPIENS CONSORTIUM. The Tabula Sapiens: A multiple-organ, single-cell transcriptomic atlas of humans. 2022
	Salivary gland	Data for mucus glandular cells, salivary duct cells, serous glandular cells were used	GSE125970	Wang et al. Single-cell transcriptome analysis reveals differential nutrient absorption functions in human intestine. The Journal of Experimental Medicine 2020
	Skeletal muscle		Tabula sapiens	THE TABULA SAPIENS CONSORTIUM. The Tabula Sapiens: A multiple-organ, single-cell transcriptomic atlas of humans. 2022
	Skin	Data for Suprabasal keratinocytes cells, basal keratinocytes were used	GSE143704	De Michelis et al. A reference single-cell transcriptomic atlas of human skeletal muscle tissue reveals bifurcated muscle stem cell populations. Skeletal Muscle 2020
	Small intestine	Data for proximal enterocytes were used	GSE130973	Solé-Boldo et al. Single-cell transcriptomes of the human skin reveal age-related loss of fibroblast priming. Communications Biology 2020
	Spleen		GSE125970	Wang et al. Single-cell transcriptome analysis reveals differential nutrient absorption functions in human intestine. The Journal of Experimental Medicine 2020
	Stomach	Data for Gastic mucus-secreting cells were used	GSE159929-GSM4850589	He et al. Single-cell transcriptome profiling an adult human atlas of 15 major organ. Genome Biology 2020
	Testis	Data for sertoli cells were used	GSE159929-GSM4850590	He et al. Single-cell transcriptome profiling an adult human atlas of 15 major organ. Genome Biology 2020
	Thymus	Data for mesothelial cells were used	GSE120508	Guo et al. The adult human testis transcriptional cell atlas. Cell Research 2018
	Tonge		Tabula sapiens	THE TABULA SAPIENS CONSORTIUM. The Tabula Sapiens: A multiple-organ, single-cell transcriptomic atlas of humans. 2022
	Vascular		Tabula sapiens	THE TABULA SAPIENS CONSORTIUM. The Tabula Sapiens: A multiple-organ, single-cell transcriptomic atlas of humans. 2022
Microdissection of hepatocyte areas from human patients with ALD-related liver failure	Human liver (microdissected hepatocyte areas)	RNA-Seq of microdissected hepatocyte areas from human livers of 2 groups of patients (Control and AH) were used	GSE167308	BouSaleh et al. Loss of hepatocyte identity following aberrant YAP activation: A key mechanism in alcoholic hepatitis. Journal of Hepatology 2021
HepG2 cells treated with EZH inhibitors	HepG2		GSE281717	This study
HepG2 cells ectopically expressing GRHL2	HepG2		GSE281717	This study
Chromatin-related datasets used in this study
Mouse	Tissue/Cell	Details	Data accession	Publication
DHS	Mouse liver		ENCODE (http://www.mouseencode.org/) - GSE37074	Vierstra J et al. Mouse regulatory DNA landscapes reveal global principles of cis-regulatory evolution. Science 2014
H3K4me3	Isolated hepatocytes		ENCODE (http://www.mouseencode.org/) - GSE31039	Yue F et al. A comparative encyclopedia of DNA elements in the mouse genome. Nature 2014
H3K27ac	Isolated hepatocytes		ENCODE (http://www.mouseencode.org/) - GSE29184	Shen Y et al. A map of the cis-regulatory sequences in the mouse genome. Nature 2012
H3K27ac	Isolated hepatocytes and FACS sorted cholangiocytes (EPCAM)		GSE270508	Sussman JH et al. In vivo CRISPR screening reveals epigenetic regulators of hepatobiliary plasticity. Genes Dev 2025
H3K27me3	Isolated hepatocyte		CistromDB (http://cistrome.org/db)- GSM3358216	Grindheim et al. Polycomb repressive complex 2 proteins Ezh1 and Ezh2 regulate timing of postnatal maturation and fibrosis by repressing genes with euchromatic promoters. Gastroenterology 2021
H3K27me3	Isolated hepatocytes and FACS sorted cholangiocytes (EPCAM)		GSE270508	Sussman JH et al. In vivo CRISPR screening reveals epigenetic regulators of hepatobiliary plasticity. Genes Dev 2025
H3K27me3	Mouse liver	WT and Ezh1/2 KO mice	GSE53627	Bae WK et al. The methyltransferases enhancer of zeste homolog (EZH) 1 and EZH2 control hepatocyte homeostasis and regeneration. FASEB J 2015
H3K36me3	Mouse liver		ENCODE (http://www.mouseencode.org/) - GSE31039	Histone Modifications by ChIP-seq from ENCODE/LICR
RNA-Polymerase II	Mouse liver		GSE48375	Gilardi et al. Genome-Wide Analysis of SREBP1 Activity around the Clock Reveals Its Combined Dependency on Nutrient and Circadian Signals. PLOS Genetics 2014
EZH2	Mouse liver		GSE185705	Yang et al. A hyper-quiescent chromatin state formed during aging is reversed by regeneration. Molecular Cell 2023
H3K9me3	Mouse liver		GSM751035	Tennant et al. Identification and analysis of murine pancreatic islet enhancers. Diabetologia 2013
DNA methylation	Mouse liver	Whole-genome shotgun bisulfite sequencing (WGBS)	GSE188027	ENCODE Project Consortium. An integrated encyclopedia of DNA elements in the human genome. Nature 2012
Mouse liver chromatin state domains	Mouse liver	Mouse liver chromatin domains defined using modeling the combinatorial presence or absence of signals for ATAC-seq and H2AZ, H3K4me3, H3K27me3 and H3K9me3 ChIP-seq using ChromHMM	Supplementary table - PMID34226551	Zhang et al. Chromatin states shaped by an epigenetic code confer regenerative potential to the mouse liver. Nat Commun 2021
Heterochromatin, intermediate and euchromatin domains	Mouse liver	Domains called in 2-months old animals using sonication-resistant heterochromatin (srHC-seq) were used	GSE119218	Grindheim et al. Polycomb Repressive Complex 2 Proteins EZH1 and EZH2 Regulate Timing of Postnatal Hepatocyte Maturation and Fibrosis by Repressing Genes With Euchromatic Promoters in Mice. Gastroenterology 2019
snATAC-seq	Mouse liver	ATAC-seq for periportal and pericentral hepatocytes (two most pericentral and periportal clusters were merged) as well as cholangiocytes (BEC) were used	GSE218472 (https://genome.ucsc.edu/s/cbravo/Bravo_et_al_Liver)	González-Blas et al. Single-cell spatial multi-omics and deep learning dissect enhancer-driven gene regulatory networks in liver zonation. Nat Cell Biol 2024.
Human	Tissue/Cell	Details	Data accession	Publication
H3K27ac	Human liver		ENCODE (https://www.encodeproject.org) -ENCFF211ANT	BI Human Reference Epigenome Mapping Project
H3K27me3	Human liver		ENCODE (https://www.encodeproject.org) -ENCFF538BJP	BI Human Reference Epigenome Mapping Project
H3K4me3	Human liver		Roadmap consortium - GSM621675	Bernstein et al. The NIH Roadmap Epigenomics Mapping Consortium aims to produce a public resource of epigenomic maps for stem cells and primary ex vivo tissues selected to represent the normal counterparts of tissues and organ systems frequently involved in human disease. Nature Biotechnology 2010
H3K36me3	Human liver		Roadmap consortium - GSM669931	Bernstein et al. The NIH Roadmap Epigenomics Mapping Consortium aims to produce a public resource of epigenomic maps for stem cells and primary ex vivo tissues selected to represent the normal counterparts of tissues and organ systems frequently involved in human disease. Nature Biotechnology 2010
GRHL2	Human Bronchial epithelial	ChIP-Seq performed on human bronchial epithelial cell from 3 donors	GSE46194	Gao et al. Evidence for multiple roles for grainyhead-like 2 in the establishment and maintenance of human mucociliary airway epithelium. Proceedings of the National Academy of Sciences 2013
GRHL2	OVCA429		GSE71019	Chung et al. GRHL2-miR-200-ZEB1 maintains the epithelial status of ovarian cancer through transcriptional regulation and histone modification. Scientific Reports 2016
H3K4me3	HepG2		GSM733737	ENCODE Project Consortium. An integrated encyclopedia of DNA elements in the human genome. Nature 2012
H3K27ac	HepG2		GSE281717	This study
H3K27me3	HepG2		GSE281717	This study
GRHL2	HepG2	Ectopically expressed Flag-GRHL2	GSE281717	This study
Gene lists used in this study
Description	Tissue/Cell	Detail	Data accession	Publication
Epith-Signature	Human	Genes defining the epithelial lineage defined using transcriptomic data from 105 different human primary cells	Table S7 - PMID32759341	Breshi et al. A limited set of transcriptional programs define major cell types. Genome Research 2020
Cholangiocyte-enriched genes	Human	Genes with cholangiocyte-enriched expression among human liver cell types	Human protein atlas - The liver cell type enriched transcriptome (https://www.proteinatlas.org/humanproteome/single+cell/tissue+cell+type/liver)	Dusart et al. A tissue centric atlas of cell type transcriptome enrichment signatures. bioRxiv. 2023
Hepatocyte-enriched genes	Human	Genes with hepatocyte-enriched expression among human liver cell types	Human protein atlas - The liver cell type enriched transcriptome (https://www.proteinatlas.org/humanproteome/single+cell/tissue+cell+type/liver)	Dusart et al. A tissue centric atlas of cell type transcriptome enrichment signatures. bioRxiv. 2023
Establishment or maintenance of monopolar cell polarity		Gene Ontology Term - GO:00613339
Establishment or maintenance of epithelial cell polarity		Gene Ontology Term - GO:0090162
Hepatocyte pericentral- and periportal-enriched genes	Mouse	Top 50 genes		Halpern et al. Single-cell spatial reconstruction reveals global division of labour in the mammalian liver. Nature 2017
