# Supplementary material for: Derepression of the epithelial transcription factor GRHL2 promotes direct hepatocyte-to-cholangiocyte transdifferentiation
Source: PLoS Biol. 2025 Dec 12;23(12):e3003547. doi: 10.1371/journal.pbio.3003547 (PMC12714216; doi:10.1371/journal.pbio.3003547)
Supplement: S5 Table — (TXT) [file pbio.3003547.s018.txt]

Table S5. Genes down-regulated in BMEL cells upon ectopic GRHL2 expression
Ensembl.Gene.Stable.ID	mgi_symbol	logGRHL2vspcDNA	padj
ENSMUSG00000000149	Gna12	-0.27152263280229	0.00766028982513461
ENSMUSG00000000275	Trim25	-0.392982011123071	4.09305433708442e-06
ENSMUSG00000000538	Tom1l2	-0.450057331444444	6.80021309851344e-05
ENSMUSG00000000552	Zfp385a	-0.636588697323004	3.32390620537138e-08
ENSMUSG00000000563	Atp5pb	-0.18630458734945	0.0116155560973457
ENSMUSG00000000600	Krit1	-0.454418336807939	0.000681436054362135
ENSMUSG00000000804	Usp32	-0.349905785734575	0.000209013797396214
ENSMUSG00000000826	Dnajc5	-0.313803901916657	0.0114331425163106
ENSMUSG00000000976	Heatr6	-0.344841336994541	0.0235283335292964
ENSMUSG00000001123	Lgals9	-0.299350992394373	0.0173847823822524
ENSMUSG00000001128	Cfp	-1.08183771734069	7.45967465676467e-06
ENSMUSG00000001280	Sp1	-0.354743785266292	0.00062892732668339
ENSMUSG00000001281	Itgb7	-0.721989518735902	0.0159149058345272
ENSMUSG00000001376	Vps50	-0.448077804123452	0.00133495848530908
ENSMUSG00000001632	Brpf1	-0.406989470284604	0.000651512634839988
ENSMUSG00000001739	Cldn15	-1.37264358292286	0.00112238106714632
ENSMUSG00000001767	Crnkl1	-0.264552459087274	0.00218496666046496
ENSMUSG00000001785	Pwp1	-0.309130510366292	0.0345441815783141
ENSMUSG00000001855	Nup214	-0.273215979443869	0.0401530109878944
ENSMUSG00000001998	Ap4e1	-0.361111556778006	0.0355998795040713
ENSMUSG00000002083	Bbc3	-0.780198442521338	2.33374025972916e-07
ENSMUSG00000002129	Sf3a1	-0.294482770380828	0.0188384388017971
ENSMUSG00000002319	Ipo4	-0.303354725307839	0.0222028724292525
ENSMUSG00000002455	Prpf6	-0.327150721523484	0.00132888324388438
ENSMUSG00000002486	Tchp	-0.327687876395095	0.0361704487724789
ENSMUSG00000002550	Uck1	-0.262859993080732	0.00470573871743757
ENSMUSG00000002625	Akap8l	-0.60740179910308	1.16890717602677e-08
ENSMUSG00000002658	Gtf2f1	-0.406268343986029	0.00599346034524138
ENSMUSG00000002728	Naa20	-0.289493690288807	0.00827945520128772
ENSMUSG00000002748	Baz1b	-0.282679179723199	0.0369933758045375
ENSMUSG00000002825	Qtrt1	-0.323607848859821	0.0205234109566828
ENSMUSG00000002949	Timm44	-0.170276365884296	0.0498661352018375
ENSMUSG00000002983	Relb	-0.35564024529667	0.0216064084495564
ENSMUSG00000002985	Apoe	-0.796200725304136	0.00829299320307319
ENSMUSG00000003032	Klf4	-0.381575387633879	0.024726111096927
ENSMUSG00000003099	Ppp5c	-0.159629209836469	0.0382349793660747
ENSMUSG00000003134	Tbc1d8	-0.508312087347404	0.0110552733751183
ENSMUSG00000003198	Zfp959	-0.641336271891066	0.0012218456513642
ENSMUSG00000003200	Sh3gl1	-0.205038053733803	0.0302669759878538
ENSMUSG00000003341	Atp8b3	-0.859274453262637	0.0265852465752398
ENSMUSG00000003360	Ddx23	-0.365294471176367	0.0121519911184921
ENSMUSG00000003435	Supt5	-0.31222138473562	0.00526226436210514
ENSMUSG00000003518	Dusp3	-0.402391356416212	0.0201772467612541
ENSMUSG00000003731	Kpna6	-0.246854478326454	0.0493031364472063
ENSMUSG00000003809	Gcdh	-0.355211080684815	0.000291982707946051
ENSMUSG00000004127	Trmt10a	-0.407370563916356	0.0206431795325901
ENSMUSG00000004221	Ikbkg	-0.453256799146276	2.61440410502759e-05
ENSMUSG00000004356	Utp20	-0.722707732777895	0.00257272590136094
ENSMUSG00000004364	Cul3	-0.364641615852833	0.00237568628205556
ENSMUSG00000004508	Gab2	-0.504946010377111	0.0138955457148024
ENSMUSG00000004561	Mettl17	-0.318442862435857	0.0437859119630632
ENSMUSG00000004642	Slbp	-0.300839532457139	0.0102295778312186
ENSMUSG00000004895	Prcc	-0.307921871659803	0.00192867327741027
ENSMUSG00000004934	Pias4	-0.484294174370695	6.57865406390829e-06
ENSMUSG00000004994	Ccdc130	-0.899735655424041	2.6865740243731e-13
ENSMUSG00000005362	Crbn	-0.260489337146623	0.0272897224377352
ENSMUSG00000005413	Hmox1	-1.39405867806471	3.13691306967404e-20
ENSMUSG00000005493	Msh4	-1.79199834917106	0.0170934300034093
ENSMUSG00000005667	Mthfd2	-0.272446956002028	0.0135188115049714
ENSMUSG00000005687	Bcas2	-0.343756757675137	8.03219421597917e-06
ENSMUSG00000005802	Slc30a4	-0.519549862794138	8.48455289887192e-06
ENSMUSG00000005968	Tuft1	-0.329652282513447	0.04247600225105
ENSMUSG00000006005	Tpr	-0.477649500307219	0.00698716301440484
ENSMUSG00000006134	Crkl	-0.34336270565657	0.00991442096238726
ENSMUSG00000006273	Atp6v1b2	-0.228795186945962	0.0164729467688841
ENSMUSG00000006307	Kmt2b	-0.268119999880094	0.0426973998707852
ENSMUSG00000006360	Crip1	-2.46795968836547	0.00012237489968766
ENSMUSG00000006373	Pgrmc1	-0.305908059490125	0.000118109880201702
ENSMUSG00000006418	Rnf114	-0.247209605970569	0.00870927983393062
ENSMUSG00000006575	Rundc3a	-0.387531354708421	0.0364863733147753
ENSMUSG00000006599	Gtf2h1	-0.90681749791192	7.28722469282448e-08
ENSMUSG00000006611	Hfe	-1.18195065604674	0.0216978676767215
ENSMUSG00000006800	Sulf2	-0.194398796711259	0.00693763358548912
ENSMUSG00000007739	Cct4	-0.235652489480202	0.0175860918784597
ENSMUSG00000007812	Zfp655	-0.740761453041318	2.13215166427e-08
ENSMUSG00000007872	Id3	-0.453195888259785	0.0369199179770977
ENSMUSG00000008393	Carhsp1	-0.196062004587847	0.0135020522833902
ENSMUSG00000008429	Herpud2	-0.415840818276694	5.59025156552885e-05
ENSMUSG00000009030	Pdcl	-0.350749391858592	0.00101326705788145
ENSMUSG00000009112	Bcl2l13	-0.261575378275181	0.00256666851156196
ENSMUSG00000009293	Ube2g2	-0.355737619101302	0.00363112929348217
ENSMUSG00000009555	Cdk9	-0.168459800236879	0.0371483437341854
ENSMUSG00000009596	Taf7l	-2.95469335484968	0.0397121483992861
ENSMUSG00000009647	Mcu	-0.194180327901705	0.0304075270389098
ENSMUSG00000010067	Rassf1	-0.624775875849639	0.00119514347423028
ENSMUSG00000010095	Slc3a2	-0.448106973441736	4.32534022056912e-05
ENSMUSG00000010290	AI597479	-0.326122667689682	0.0101088242791228
ENSMUSG00000010392	Gosr1	-0.388867435152988	0.00101326705788145
ENSMUSG00000010755	Cars	-0.280147566462488	5.53326257148125e-05
ENSMUSG00000010914	Pdhx	-0.231898331833682	0.0299171157797797
ENSMUSG00000010936	Vac14	-0.263779327794506	0.0017046229709816
ENSMUSG00000011960	Ccnt1	-0.598420688952797	9.3724339950181e-05
ENSMUSG00000012296	Tjap1	-0.483627977406039	0.00736831990262028
ENSMUSG00000013415	Igf2bp1	-0.359038638124337	0.00587484323334284
ENSMUSG00000013663	Pten	-0.244795401687239	0.0118088974426238
ENSMUSG00000014355	Anapc1	-0.183331361703344	0.0403174888001337
ENSMUSG00000014470	Rnf166	-0.299360398747244	0.00382918526550625
ENSMUSG00000014503	Pkd2l2	-0.595884754692561	0.00505028260330351
ENSMUSG00000014550	Rbsn	-0.453174007780427	0.00549471493012439
ENSMUSG00000014599	Csf1	-0.601913911863789	3.30687121867077e-06
ENSMUSG00000014846	Tppp3	-1.47747629385094	5.12960297079203e-05
ENSMUSG00000014850	Msh3	-0.457796237493341	0.00224017831854682
ENSMUSG00000014867	Surf4	-0.168281013016858	0.0403138803059044
ENSMUSG00000014905	Dnajb9	-0.543515525593406	0.000151309771763663
ENSMUSG00000015126	Tsr3	-0.383698124635139	0.00765749539447511
ENSMUSG00000015312	Gadd45b	-0.236421286156623	0.0447347678009373
ENSMUSG00000015522	Arnt	-0.305726011447748	0.00228498453198619
ENSMUSG00000015652	Steap1	-0.279235966168781	0.0423497869023093
ENSMUSG00000015659	Serac1	-0.483477579191537	0.0417794263425149
ENSMUSG00000015748	Prpf3	-0.397381597633845	0.00394848132822292
ENSMUSG00000015837	Sqstm1	-0.560067555752705	1.31079150285942e-09
ENSMUSG00000016128	Stard13	-0.566562533456832	8.34743727273768e-06
ENSMUSG00000016356	Col20a1	-0.937279789555828	0.000221432906562299
ENSMUSG00000016496	Cd274	-0.72931608146487	0.0126721724413905
ENSMUSG00000016554	Eif3d	-0.377092783681165	0.0115870510464998
ENSMUSG00000016619	Nup50	-0.354876979164897	0.000356921332012036
ENSMUSG00000017264	Exosc10	-0.354672543168846	3.33559592822721e-05
ENSMUSG00000017421	Zfp207	-0.228318173043085	0.0341915136561254
ENSMUSG00000017615	Tnfaip1	-0.341769976226062	0.00752748487109077
ENSMUSG00000017686	Rhot1	-0.273843051544908	0.0131012333711421
ENSMUSG00000017764	Zswim1	-0.410750352727668	0.00153820276784475
ENSMUSG00000017817	Jph2	-1.65074912931509	0.00828280325491867
ENSMUSG00000017843	Ppp2r5c	-0.192880874681175	0.0191591024794669
ENSMUSG00000017943	Gdap1l1	-1.16462145017645	0.000818611805147859
ENSMUSG00000018012	Rac3	-0.860659850041781	0.00497196507524621
ENSMUSG00000018076	Med13l	-0.574961492501267	0.0178954744293197
ENSMUSG00000018102	H2bc4	-0.484280914715184	0.00258906205948406
ENSMUSG00000018143	Mafk	-0.587756902758014	0.0125847080247251
ENSMUSG00000018238	Gdf9	-2.45903755110628	8.23044683234087e-10
ENSMUSG00000018372	Cep95	-0.496918646391495	8.90304085395759e-05
ENSMUSG00000018377	Vezf1	-0.339778568064221	0.000719056749209521
ENSMUSG00000018412	Kansl1	-0.344263140652158	0.00482470054417991
ENSMUSG00000018541	Cwc25	-0.314281634994615	0.0374619414888413
ENSMUSG00000018572	Phf23	-0.20805003882607	0.0257580205439079
ENSMUSG00000018593	Sparc	-0.199152748300684	0.0426973998707852
ENSMUSG00000018707	Dync1h1	-0.384019955180052	0.00589616802663423
ENSMUSG00000019082	Slc25a22	-0.335811123520404	0.0137853552395654
ENSMUSG00000019124	Scrn1	-0.293660313127559	0.000378817132364883
ENSMUSG00000019132	BC005537	-0.243419695137318	0.0135820752913641
ENSMUSG00000019254	Ppp1r12c	-0.364920806671103	0.000378892712522021
ENSMUSG00000019782	Rwdd1	-0.299847252233193	0.0388084115398098
ENSMUSG00000019792	Trmt11	-0.386754621485383	0.0258326710609422
ENSMUSG00000019818	Cd164	-0.202760661730764	0.000868707547617923
ENSMUSG00000019826	Zbtb24	-0.707200499669018	1.55630171795313e-10
ENSMUSG00000019841	Rev3l	-0.338451168260231	0.0229353707783397
ENSMUSG00000019907	Ppp1r12a	-0.310066036841062	0.0300972844903786
ENSMUSG00000019920	Lims1	-0.2268858935577	0.035261860916207
ENSMUSG00000019947	Arid5b	-0.423509862588149	0.00283673451571742
ENSMUSG00000019948	Actr6	-0.439737181850882	0.0011197410901367
ENSMUSG00000019971	Cep290	-0.384458070571334	0.00374813962807555
ENSMUSG00000019977	Hbs1l	-0.299597476535628	0.00875420309387748
ENSMUSG00000019979	Apaf1	-0.549503979234931	0.000187710650587988
ENSMUSG00000020064	Herc4	-0.303854275265326	0.00345311693959339
ENSMUSG00000020069	Hnrnph3	-0.387761166008542	0.00936518282325568
ENSMUSG00000020074	Ccar1	-0.393830781200689	0.0129717853253486
ENSMUSG00000020076	Ddx50	-0.357165438917222	0.000116208311870642
ENSMUSG00000020078	Vps26a	-0.384596913305397	1.69759185775592e-05
ENSMUSG00000020079	Supv3l1	-0.472039460916851	0.000104994641259323
ENSMUSG00000020107	Anapc16	-0.242132049506683	0.0498661352018375
ENSMUSG00000020115	Tbk1	-0.35958925263568	0.000450705604426477
ENSMUSG00000020121	Srgap1	-0.509030295845087	0.00256208168022183
ENSMUSG00000020124	Usp15	-0.367152211505901	0.00208725946518941
ENSMUSG00000020130	Tbc1d15	-0.337044080118393	2.40619299739436e-05
ENSMUSG00000020137	Thap2	-0.362575410290058	0.00470346169453373
ENSMUSG00000020184	Mdm2	-1.50779132819723	2.87490301721238e-05
ENSMUSG00000020198	Ap3d1	-0.291081927184154	0.000728356929656093
ENSMUSG00000020225	Tmbim4	-0.372884369005291	8.45903136257995e-06
ENSMUSG00000020246	Hcfc2	-0.341911883993373	0.00212399515486311
ENSMUSG00000020248	Nfyb	-0.40575794355167	0.000482686121461218
ENSMUSG00000020250	Txnrd1	-0.427307065050876	0.0184321917619472
ENSMUSG00000020261	Slc36a1	-0.377246036666265	0.000767922433217258
ENSMUSG00000020271	Fbxw11	-0.31148000517244	0.0102414803898091
ENSMUSG00000020307	Cdc34	-0.261318803834771	0.00658361687781397
ENSMUSG00000020326	Ccng1	-0.450071273988068	1.97356232921687e-07
ENSMUSG00000020385	Clk4	-0.948616050957051	2.01714094340203e-09
ENSMUSG00000020389	Cdkl3	-0.475662850543646	0.0328101282886488
ENSMUSG00000020409	Slu7	-0.563960972349848	4.93221331098613e-08
ENSMUSG00000020412	Ascc2	-0.225369665245284	0.0162574299601458
ENSMUSG00000020423	Btg2	-0.626678223397194	2.01587718595057e-06
ENSMUSG00000020429	Igfbp1	-1.89333565072122	0.0135645497561103
ENSMUSG00000020434	4921536K21Rik	-0.754455069787328	0.000181910280155288
ENSMUSG00000020448	Rnf185	-0.39671506807403	0.000155665431122194
ENSMUSG00000020455	Trim11	-0.396524800638381	0.000214568109337917
ENSMUSG00000020459	Mtif2	-0.260820054904086	0.0190221076497324
ENSMUSG00000020463	Ppp4r3b	-0.244905932687292	0.0395540186600245
ENSMUSG00000020464	Pnpt1	-0.272311835038715	0.0115118305849863
ENSMUSG00000020475	Pgam2	-0.824477437885575	0.0383663491552534
ENSMUSG00000020482	Ccdc117	-0.438868503341613	0.00262160989858119
ENSMUSG00000020491	2810021J22Rik	-0.531034810803964	0.00324837718548003
ENSMUSG00000020528	Prpsap2	-0.25808511442656	0.014527943517892
ENSMUSG00000020530	Ggnbp2	-0.391269248871981	0.000247308154066349
ENSMUSG00000020537	Drg2	-0.220876312331041	0.0160415446087304
ENSMUSG00000020611	Gna13	-0.414873020453085	3.47826957234084e-05
ENSMUSG00000020641	Rsad2	-4.30437091454492	1.61151079532161e-08
ENSMUSG00000020648	Dus4l	-0.807631306286497	1.59586339429626e-08
ENSMUSG00000020653	Klf11	-0.339248125716672	0.0296701546912288
ENSMUSG00000020659	Cbll1	-0.470984696621526	0.0157887537656904
ENSMUSG00000020664	Dld	-0.380941841678064	0.000312193465280202
ENSMUSG00000020677	Ddx52	-0.300793672435183	0.0255698217865688
ENSMUSG00000020687	Cdc27	-0.238787102555666	0.00505071690416127
ENSMUSG00000020694	Tlk2	-0.526878121389743	0.000238084537982018
ENSMUSG00000020695	Mrc2	-0.595321759070417	0.024926666325716
ENSMUSG00000020705	Ddx42	-0.259102601284998	0.0099681393409226
ENSMUSG00000020716	Nf1	-0.281143821226277	0.0428911319959756
ENSMUSG00000020775	Mrpl38	-0.32427167662147	3.31328594603183e-05
ENSMUSG00000020776	Fbf1	-0.325161799135358	0.00195903885907933
ENSMUSG00000020783	Ncbp3	-0.241438217164541	0.0148344844658684
ENSMUSG00000020806	Rhbdf2	-0.273616491342395	0.00213886793897349
ENSMUSG00000020812	Snhg16	-0.512723279021383	0.0315866719596411
ENSMUSG00000020817	Rabep1	-0.277193658813855	0.000339543368097553
ENSMUSG00000020818	Mfsd11	-0.503615577241124	1.70194348996144e-05
ENSMUSG00000020850	Prpf8	-0.273780867003318	0.0269353395870323
ENSMUSG00000020864	Ankrd40	-0.263815884697157	6.79749536046269e-05
ENSMUSG00000020888	Dvl2	-0.380301954509934	0.00033768208064757
ENSMUSG00000020889	Nr1d1	-0.900628900431888	6.60280185674268e-07
ENSMUSG00000020893	Per1	-0.428920561361688	0.000121909887561612
ENSMUSG00000020962	Gtf2a1	-0.302501273087675	0.00235468816184172
ENSMUSG00000020986	Sec23a	-0.306523677295209	0.000874058548191389
ENSMUSG00000020994	Pnn	-0.717835021593554	0.00011206871233161
ENSMUSG00000021007	Spata7	-0.602913481921852	0.000893043341463522
ENSMUSG00000021018	Polr2h	-0.380501659019606	0.000937749757572329
ENSMUSG00000021022	Ppp2r3c	-0.449266918105388	0.00145482475135585
ENSMUSG00000021032	Ngb	-2.21143688250285	0.0230278659786995
ENSMUSG00000021051	Ppp2r5e	-0.244169206410184	0.0316334865458235
ENSMUSG00000021096	Ppm1a	-0.40128631937988	2.32256816529295e-06
ENSMUSG00000021111	Papola	-0.230445314738773	0.0149075552256099
ENSMUSG00000021112	Pals1	-0.470797832744629	2.24660959497043e-05
ENSMUSG00000021113	Snapc1	-0.328888062059349	0.00875420309387748
ENSMUSG00000021189	Atxn3	-0.302001755196338	0.00360212436927904
ENSMUSG00000021192	Golga5	-0.393677693402303	2.096944659591e-05
ENSMUSG00000021222	Dcaf4	-0.462278063919431	0.000179101322454521
ENSMUSG00000021226	Acot2	-0.877150022545594	0.00195163287733759
ENSMUSG00000021244	Ylpm1	-0.304039813562689	0.0193043252314651
ENSMUSG00000021264	Yy1	-0.301384946588534	0.0490859814189683
ENSMUSG00000021357	Exoc2	-0.234392338155581	0.0393396451158746
ENSMUSG00000021392	Nol8	-0.586034856731973	0.00810165354453628
ENSMUSG00000021403	Serpinb9b	-0.711528636228148	0.00225479029046076
ENSMUSG00000021431	Snrnp48	-0.752618036292402	2.33473753155183e-07
ENSMUSG00000021453	Gadd45g	-0.750264399835662	1.41840593652171e-10
ENSMUSG00000021470	Ercc6l2	-0.267646181046897	0.0216859866334048
ENSMUSG00000021481	Zfp346	-0.385223473553948	0.0153658559428064
ENSMUSG00000021501	Caml	-0.349830494926929	0.00175238486921284
ENSMUSG00000021510	Zfp729a	-0.537273282880405	0.00397503067755881
ENSMUSG00000021578	Ccdc127	-0.227210998260791	0.0462617935827189
ENSMUSG00000021621	Zcchc9	-0.393600327286265	0.00448918852459947
ENSMUSG00000021639	Gtf2h2	-0.312974325033034	0.0156709745513476
ENSMUSG00000021645	Smn1	-0.386364914829828	0.0235838799179678
ENSMUSG00000021668	Polk	-0.577394652304699	0.00104283691280569
ENSMUSG00000021684	Pde8b	-0.937635232112895	0.00504696733059418
ENSMUSG00000021701	Plk2	-1.53865862265172	4.74079191084975e-05
ENSMUSG00000021737	Psmd6	-0.265025784055442	0.0200339232275997
ENSMUSG00000021756	Il6st	-0.416260839481229	0.000527886782332938
ENSMUSG00000021765	Fst	-1.10952446919842	0.00483293108229602
ENSMUSG00000021775	Nr1d2	-0.45569929799746	8.17594094278729e-05
ENSMUSG00000021794	Glud1	-0.214055609956474	0.000372012493894528
ENSMUSG00000021815	Mss51	-1.28563916295521	2.94204985510246e-06
ENSMUSG00000021819	Zswim8	-0.51525894127569	0.000126207283587862
ENSMUSG00000021891	Mettl6	-0.303417001327463	0.0374386592586038
ENSMUSG00000021944	Gata4	-0.465991540649012	8.78219232145125e-05
ENSMUSG00000021958	Pinx1	-0.565676707468275	0.00898401299178924
ENSMUSG00000021959	Lats2	-0.35577991801264	0.0349253106751502
ENSMUSG00000021982	Cdadc1	-0.302684053273866	0.0499864856905148
ENSMUSG00000021996	Esd	-0.204846273864145	0.0187397158966645
ENSMUSG00000021998	Lcp1	-0.957997392155864	0.00268383788047011
ENSMUSG00000022009	Nufip1	-0.350155938968858	0.0352816624996636
ENSMUSG00000022023	Wbp4	-0.395262067616301	0.0018999517046358
ENSMUSG00000022044	Stmn4	-1.66060648170526	0.049807981415731
ENSMUSG00000022052	Ppp2r2a	-0.425845528907165	0.000598082824239583
ENSMUSG00000022094	Slc39a14	-0.426443977936579	0.00115532621251117
ENSMUSG00000022120	Obi1	-0.270244524511829	0.0440381419057782
ENSMUSG00000022124	Fbxl3	-0.393933554580005	0.00517318326225626
ENSMUSG00000022141	Nipbl	-0.361983010165977	0.0401530109878944
ENSMUSG00000022185	Acin1	-0.237399857755385	0.0254551085056468
ENSMUSG00000022200	Golph3	-0.260561062129296	0.0292818328804242
ENSMUSG00000022201	Zfr	-0.382327292686955	0.00699532110709819
ENSMUSG00000022204	Ngdn	-0.595732339373814	1.61215191169217e-05
ENSMUSG00000022228	Zscan26	-0.394638678952332	0.0152760498861919
ENSMUSG00000022241	Tars	-0.327141860809264	0.00543140622913012
ENSMUSG00000022247	Brix1	-0.435960843115838	0.0109893031837672
ENSMUSG00000022265	Ank	-0.358379872652833	5.93329135424279e-08
ENSMUSG00000022336	Eif3e	-0.164775070017956	0.0286752153094758
ENSMUSG00000022350	Washc5	-0.368666578595665	1.42453616925316e-05
ENSMUSG00000022389	Tef	-0.664744871809743	9.3724339950181e-05
ENSMUSG00000022407	Adsl	-0.295573447924692	0.0218993193144058
ENSMUSG00000022434	Fam118a	-0.337271460570543	0.0248439539516782
ENSMUSG00000022439	Parvg	-0.950569784882094	0.0281952608698628
ENSMUSG00000022466	Rpap3	-0.253455568954943	0.00427816612418153
ENSMUSG00000022474	Pmm1	-0.44098106246944	1.55583674272504e-05
ENSMUSG00000022507	1810013L24Rik	-0.293934220583618	0.0264616703705795
ENSMUSG00000022601	Zbtb11	-0.640288877019561	0.00155209753565172
ENSMUSG00000022621	Rabl2	-0.636153719413734	0.0019134204238053
ENSMUSG00000022663	Atg3	-0.643478272346526	1.44382549860343e-05
ENSMUSG00000022676	Snai2	-0.898589112878635	0.00105747683442822
ENSMUSG00000022701	Ccdc191	-0.391002969921309	0.00764240392182515
ENSMUSG00000022708	Zbtb20	-0.531625637205572	0.000517623724923308
ENSMUSG00000022744	Cldnd1	-0.285810135861664	0.0131418188141584
ENSMUSG00000022750	Klhl22	-0.562782375390388	0.00188260838837684
ENSMUSG00000022757	Tfg	-0.197052849340517	0.00399742885467329
ENSMUSG00000022774	Ncbp2	-0.266282254852341	0.00621614556379301
ENSMUSG00000022858	Tra2b	-0.345679787880899	0.00889575927818509
ENSMUSG00000022878	Adipoq	-3.98273223112802	7.88659826427331e-05
ENSMUSG00000022884	Eif4a2	-0.607150333655719	2.66574688297418e-05
ENSMUSG00000022887	Masp1	-0.427448381670185	0.000888968199988199
ENSMUSG00000022897	Dyrk1a	-0.439516418012643	0.000401701848247702
ENSMUSG00000022911	Arl13b	-0.28322451556121	0.0468442556950734
ENSMUSG00000022961	Son	-0.368734793441203	0.00569294913743103
ENSMUSG00000022974	Paxbp1	-0.313807941675386	0.0115666146537651
ENSMUSG00000022983	Scaf4	-0.404871705455936	0.00505028260330351
ENSMUSG00000022992	Kansl2	-0.35643526441116	0.0105424961813361
ENSMUSG00000023018	Smarcd1	-0.2187525201335	0.037404665605813
ENSMUSG00000023027	Atf1	-0.379688217359325	0.00110340545644032
ENSMUSG00000023235	Ccl25	-0.530930415723535	0.0137006717584484
ENSMUSG00000023307	Marchf5	-0.374781653526036	9.36855194004065e-05
ENSMUSG00000023341	Mx2	-1.2802215301482	0.000246251921109085
ENSMUSG00000023391	Dlx2	-1.86069754344576	3.08409172226313e-07
ENSMUSG00000023460	Rab12	-0.243061551067612	0.0191024211734855
ENSMUSG00000023800	Tiam2	-0.47223435573514	0.00332188140981847
ENSMUSG00000023852	Chd1	-0.501570132896137	0.00451368347278613
ENSMUSG00000023883	Phf10	-0.360978667619305	0.00199362459986292
ENSMUSG00000023892	Zfp51	-0.528689032781879	3.04016614239738e-05
ENSMUSG00000023932	Cdc5l	-0.367666921833834	0.000851308089623936
ENSMUSG00000023971	Rrp36	-0.469995319230279	0.00012237489968766
ENSMUSG00000023977	Ubr2	-0.396594176334777	0.000689320492190099
ENSMUSG00000024002	Brd4	-0.280459506630172	0.0365127533286333
ENSMUSG00000024037	Wdr4	-0.320174400206745	0.0141728425215796
ENSMUSG00000024049	Myom1	-2.03297230720987	1.04104841125245e-08
ENSMUSG00000024052	Lpin2	-0.321356542985037	0.00615364752778841
ENSMUSG00000024083	Pja2	-0.24820907494185	0.0408520020108707
ENSMUSG00000024097	Srsf7	-0.222017993460215	0.0144677516372746
ENSMUSG00000024104	Washc2	-0.599497268281982	3.90979231823024e-05
ENSMUSG00000024163	Mapk8ip3	-0.497038881524973	1.84651723395573e-06
ENSMUSG00000024188	Luc7l	-0.369716072061234	0.00306660758606929
ENSMUSG00000024231	Cul2	-0.204524310509199	0.0189053866803681
ENSMUSG00000024238	Zeb1	-0.497814726106004	0.000527240675185447
ENSMUSG00000024240	Epc1	-0.43460508379683	0.000225012009327781
ENSMUSG00000024246	Thumpd2	-0.696658455264657	0.00506058726082758
ENSMUSG00000024283	Wac	-0.443716853521237	0.00329513735643599
ENSMUSG00000024298	Zfp871	-0.467851735192236	0.00384409432560534
ENSMUSG00000024335	Brd2	-0.284159130698605	0.0213628057649571
ENSMUSG00000024359	Hspa9	-0.488866295299657	0.000233897293332747
ENSMUSG00000024384	Iws1	-0.32236470968865	0.0110390918363895
ENSMUSG00000024410	Rmc1	-0.277686206962373	0.0135268190022751
ENSMUSG00000024423	Impact	-0.460058553588281	0.00194062837463091
ENSMUSG00000024474	Ik	-0.195704564788508	0.0151928252482652
ENSMUSG00000024477	Pggt1b	-0.349736782582197	0.00594159422945176
ENSMUSG00000024491	Rbm27	-0.498240693827338	0.00802664030175818
ENSMUSG00000024493	Lars	-0.419995770878289	6.29745285121694e-05
ENSMUSG00000024498	Tcerg1	-0.342055933726726	0.0191591024794669
ENSMUSG00000024521	Pmaip1	-0.857708304972382	8.44440964232625e-05
ENSMUSG00000024528	Srfbp1	-0.575175861719909	3.3289438582783e-05
ENSMUSG00000024537	Psmg2	-0.241505605785256	0.0331394399309822
ENSMUSG00000024581	Napg	-0.271338188468027	0.0131775372215633
ENSMUSG00000024583	Txnl1	-0.302494095793629	0.00164180992189803
ENSMUSG00000024587	Nars	-0.381593537952272	0.000204203367204054
ENSMUSG00000024594	Prrc1	-0.23384251827168	0.0116845402602315
ENSMUSG00000024603	Dctn4	-0.251041632134503	0.0049404648977648
ENSMUSG00000024604	Rbm22	-0.488629692507738	0.000102567144382591
ENSMUSG00000024661	Fth1	-0.290887609067368	0.000193601037141606
ENSMUSG00000024778	Fas	-1.10408356570283	1.48406343654453e-07
ENSMUSG00000024780	Cdc37l1	-0.284947855814005	0.0151675940643561
ENSMUSG00000024790	Sac3d1	-0.302547236776917	0.0019863692462225
ENSMUSG00000024810	Il33	-0.38585169537052	6.6167895781883e-05
ENSMUSG00000024817	Uhrf2	-0.277698698099049	0.00105647852007427
ENSMUSG00000024824	Rad9a	-0.524771563014405	4.92189825939928e-05
ENSMUSG00000024826	Dpf2	-0.192089511583947	0.0466592721372794
ENSMUSG00000024843	Chka	-0.308161615282312	0.0296301266065513
ENSMUSG00000024926	Kat5	-0.270815290073823	0.00997427252451378
ENSMUSG00000024943	Smc5	-0.330441794965446	0.00575309190556478
ENSMUSG00000024965	Fermt3	-0.679177915866903	0.0151443586870613
ENSMUSG00000024991	Eif3a	-0.610465193694846	0.00123214825597594
ENSMUSG00000024999	Noc3l	-0.617677208184549	0.00148667005624993
ENSMUSG00000025007	Aldh18a1	-0.230582648138269	0.0226181926291555
ENSMUSG00000025013	Tll2	-2.80350447611038	0.00718310021019694
ENSMUSG00000025024	Smndc1	-0.50439241254488	0.00118937302169742
ENSMUSG00000025037	Maoa	-0.395343228435744	0.00220447038784845
ENSMUSG00000025038	Efhc2	-2.92134838624108	0.00169144127681849
ENSMUSG00000025077	Dclre1a	-0.28698294536205	0.0146202598253475
ENSMUSG00000025078	Nhlrc2	-0.341433022951081	0.0370391317981973
ENSMUSG00000025139	Tollip	-0.348103357725061	0.000171125984251637
ENSMUSG00000025190	Got1	-0.280111243953453	0.0306702035567456
ENSMUSG00000025194	Abcc2	-0.972916451366814	0.000225790680568355
ENSMUSG00000025224	Gbf1	-0.298834096520614	0.000494684040919035
ENSMUSG00000025235	Bbs4	-0.434210077479976	0.0372968235432429
ENSMUSG00000025237	Parp6	-0.290415474082689	0.0139505442672675
ENSMUSG00000025255	Zfhx4	-0.362339753198174	0.0145782716893071
ENSMUSG00000025323	Sp4	-0.902129998996002	2.93268831980527e-07
ENSMUSG00000025337	Sbds	-0.382072369563229	0.0124692616729938
ENSMUSG00000025366	Esyt1	-0.182043975820656	0.0366661780471612
ENSMUSG00000025386	Pde6g	-2.67851055619547	1.25325032700916e-06
ENSMUSG00000025408	Ddit3	-1.92928824352133	1.08462700332902e-44
ENSMUSG00000025498	Irf7	-1.54415549523828	2.30422128188639e-07
ENSMUSG00000025507	Pidd1	-0.395844422396419	0.000286369039002566
ENSMUSG00000025531	Chm	-0.370677745690882	0.0046557994597602
ENSMUSG00000025532	Crcp	-0.318518160093038	0.00854838783877213
ENSMUSG00000025591	Tma16	-0.590156866859531	0.0089595925748024
ENSMUSG00000025746	Il6	-4.46114093171581	0.00651993362489644
ENSMUSG00000025757	Hspa4l	-0.180152665352978	0.0240291104776167
ENSMUSG00000025815	Dhtkd1	-1.36411982660517	0.0493515580378901
ENSMUSG00000025816	Sec61a2	-0.395248313351438	0.0281213299709366
ENSMUSG00000025821	Zfp282	-0.331473385823012	0.0019134204238053
ENSMUSG00000025893	Kbtbd3	-0.872142024764557	0.00649169752312536
ENSMUSG00000025907	Rb1cc1	-0.267198312946978	0.0256976038917115
ENSMUSG00000025912	Mybl1	-1.09303824537689	2.86498154354866e-06
ENSMUSG00000025916	Ppp1r42	-1.82586407666553	0.0192682976924408
ENSMUSG00000025959	Klf7	-0.340518794215018	0.0271404037481473
ENSMUSG00000025962	Fastkd2	-0.342248980857118	0.0209288024885667
ENSMUSG00000025971	Maip1	-0.450858653515615	0.0074609477167029
ENSMUSG00000026020	Nop58	-0.482856159661185	0.0239314994487486
ENSMUSG00000026034	Clk1	-0.685821759097359	4.74227528025882e-07
ENSMUSG00000026048	Ercc5	-0.551566896505292	3.91411370584686e-06
ENSMUSG00000026064	Ptp4a1	-0.44001232527325	0.00101918025925887
ENSMUSG00000026082	Rev1	-0.596445825352452	2.61052112280643e-05
ENSMUSG00000026094	Stk17b	-0.462130847544513	0.000111762512875588
ENSMUSG00000026096	Osgepl1	-0.60001732162098	0.00176418284753895
ENSMUSG00000026104	Stat1	-0.597120039308978	0.0399004020613588
ENSMUSG00000026114	Cnga3	-2.1726504454719	0.00214144414772515
ENSMUSG00000026142	Rhbdd1	-0.242511888709702	0.0211294691216839
ENSMUSG00000026153	Fam135a	-0.282691475479924	0.0076293321490709
ENSMUSG00000026159	Agfg1	-0.14756546209049	0.0285330058801934
ENSMUSG00000026171	Rnf25	-0.285213883382816	0.0154938407856719
ENSMUSG00000026205	Slc23a3	-1.05345413337065	0.0061647077185187
ENSMUSG00000026245	Farsb	-0.370439180850145	4.82355098939856e-05
ENSMUSG00000026283	Ing5	-0.357847883896996	0.0108465328932747
ENSMUSG00000026349	Ccnt2	-0.406199859375112	0.000534584818374347
ENSMUSG00000026353	Ubxn4	-0.288744778535013	0.00600209693661674
ENSMUSG00000026361	Cdc73	-0.300061960375303	0.00837112529910101
ENSMUSG00000026399	Cd55	-0.242025406544884	0.0292799758684208
ENSMUSG00000026421	Csrp1	-0.274095936177157	0.00118884948563372
ENSMUSG00000026458	Ppfia4	-0.894469156100542	0.0403184236642283
ENSMUSG00000026483	Niban1	-0.334853637028296	0.00443259926873998
ENSMUSG00000026491	Ahctf1	-0.387020858938033	0.0259730196210207
ENSMUSG00000026492	Tfb2m	-0.356734548626205	0.0272068834019926
ENSMUSG00000026536	Ifi211	-0.453648400576495	0.00407434649475236
ENSMUSG00000026578	Ccdc181	-0.41946723133913	0.000490377493799015
ENSMUSG00000026596	Abl2	-0.409124497936779	0.0121668353149985
ENSMUSG00000026608	Kctd3	-0.477869821262145	0.0007129674798178
ENSMUSG00000026615	Eprs	-0.398023044493014	0.00067233855977133
ENSMUSG00000026634	Angel2	-0.29703976470177	0.0105424961813361
ENSMUSG00000026663	Atf6	-0.624104325312165	1.60204145979447e-07
ENSMUSG00000026669	Mcm10	-0.339700767075891	0.0131072139766319
ENSMUSG00000026715	Serpinc1	-1.78930332651003	0.00225479029046076
ENSMUSG00000026728	Vim	-0.485477519474651	2.86497555189393e-09
ENSMUSG00000026739	Bmi1	-0.23526078399565	0.0204165932347703
ENSMUSG00000026740	Dnajc1	-0.230450753266414	0.0155277172449181
ENSMUSG00000026761	Orc4	-0.459329469322469	0.000297237252111343
ENSMUSG00000026790	Odf2	-0.491794490432328	0.00102523389034188
ENSMUSG00000026803	Ttf1	-0.414419402481245	0.0133809824873719
ENSMUSG00000026806	Ddx31	-0.292895508048277	0.0469898419877895
ENSMUSG00000026812	Tsc1	-0.520663270077573	9.39562166579021e-07
ENSMUSG00000026864	Hspa5	-0.396226063686982	0.000651576005701954
ENSMUSG00000026867	Gapvd1	-0.257275006457534	0.034464102114931
ENSMUSG00000026869	Psmd5	-0.234668824833886	0.00515599686163605
ENSMUSG00000026889	Rbm18	-0.627989182610076	7.53378839360668e-05
ENSMUSG00000026977	Marchf7	-0.500407602413623	0.00396387701875491
ENSMUSG00000026987	Baz2b	-0.354530766067111	0.0401860896438784
ENSMUSG00000026991	Pkp4	-0.290404345667652	0.0388787629283571
ENSMUSG00000027068	Dhrs9	-0.56117409266732	0.00856544732729914
ENSMUSG00000027086	Fastkd1	-0.425754014651071	0.000661466210346634
ENSMUSG00000027088	Phospho2	-0.482195783040709	8.63518676428837e-06
ENSMUSG00000027091	Zc3h15	-0.329110806323289	0.027353220619437
ENSMUSG00000027109	Sp3	-0.257239072146078	0.00857560710907933
ENSMUSG00000027122	Arl14ep	-0.516601733855588	3.15575018219726e-06
ENSMUSG00000027132	Katnbl1	-0.352340972579535	0.0204125191208129
ENSMUSG00000027162	Lin7c	-0.216088718737435	0.0480825524705598
ENSMUSG00000027164	Traf6	-0.375322679479227	0.0172387866740088
ENSMUSG00000027167	Elp4	-0.347544506205484	0.00363833506898592
ENSMUSG00000027184	Caprin1	-0.306814273236712	0.0102420967578972
ENSMUSG00000027187	Cat	-0.240585603270623	0.0245075728000715
ENSMUSG00000027194	Ttc17	-0.408151105597095	0.0003680363020788
ENSMUSG00000027236	Eif3j1	-0.34980592956672	0.04788608708052
ENSMUSG00000027272	Ubr1	-0.289993930331508	0.0470885305512711
ENSMUSG00000027286	Lrrc57	-0.438206004192734	0.0244384368227908
ENSMUSG00000027313	Chac1	-0.684153198432294	1.32955898092758e-05
ENSMUSG00000027346	Gpcpd1	-0.417313204508603	0.00102818458635357
ENSMUSG00000027357	Crls1	-0.261685406803395	0.0218639945890426
ENSMUSG00000027361	Gabpb1	-0.56067621211709	1.31301413934274e-07
ENSMUSG00000027384	Ndufaf5	-0.375655479776265	0.00547619887888871
ENSMUSG00000027423	Snx5	-0.30427343622578	0.00400301548931451
ENSMUSG00000027433	Xrn2	-0.248045092376653	0.00978112921913071
ENSMUSG00000027465	Tbc1d20	-0.167184701570195	0.035335261830166
ENSMUSG00000027472	Pdrg1	-0.375007913394094	0.00212755583429512
ENSMUSG00000027499	Pkia	-0.425081956839043	0.0197898171816207
ENSMUSG00000027509	Rae1	-0.27664051053804	0.00932263155591168
ENSMUSG00000027510	Rbm38	-0.430821451554823	8.87782299738278e-05
ENSMUSG00000027514	Zbp1	-1.27282892536121	0.0269353395870323
ENSMUSG00000027534	Snx16	-0.476058717471941	0.00910331154929948
ENSMUSG00000027551	Zfp64	-0.294685781644251	0.00769010683153864
ENSMUSG00000027580	Helz2	-0.431249058540662	0.00608411941330039
ENSMUSG00000027615	Hps3	-0.45492044647669	0.00409512569890159
ENSMUSG00000027620	Rbm39	-0.526100058031385	8.54977139811269e-05
ENSMUSG00000027667	Zfp639	-0.266207178075312	0.0218989146239279
ENSMUSG00000027706	Sec62	-0.366930902963144	0.00060444480821334
ENSMUSG00000027737	Slc7a11	-1.13422066071247	2.72664862603263e-11
ENSMUSG00000027751	Supt20	-0.233861456189233	0.0148081588022686
ENSMUSG00000027770	Dhx36	-0.312073386198801	0.00328835195904869
ENSMUSG00000027782	Kpna4	-0.481302237012573	0.00242677799516842
ENSMUSG00000027787	Nmd3	-0.546605612429628	0.00635870129285976
ENSMUSG00000027829	Ccnl1	-1.01641767720479	2.64757361303617e-11
ENSMUSG00000027854	Sike1	-0.28499653786	0.00306985763841545
ENSMUSG00000027865	Gdap2	-0.325840343709415	0.0109521563725468
ENSMUSG00000027942	4933434E20Rik	-0.313068127788485	0.00122908858046
ENSMUSG00000027950	Chrnb2	-1.41122177579881	0.000201025260135934
ENSMUSG00000027951	Adar	-0.240463838456008	0.0357518649944065
ENSMUSG00000027968	Larp7	-0.303636253518975	0.0336325852260321
ENSMUSG00000027981	Rnpc3	-0.610621172781404	7.11080584742178e-05
ENSMUSG00000027998	Plrg1	-0.235211302795774	0.0336645671233005
ENSMUSG00000028016	Ints12	-0.323263011892895	0.00941519819871455
ENSMUSG00000028029	Aimp1	-0.218057379740336	0.0485189802342533
ENSMUSG00000028034	Fubp1	-0.347440911058131	0.00208509055794755
ENSMUSG00000028037	Ifi44	-4.87120818419257	0.000743750840210087
ENSMUSG00000028042	Zbtb7b	-0.227284648123124	0.00109364017009269
ENSMUSG00000028057	Rit1	-0.225806823495318	0.0488405966377628
ENSMUSG00000028060	Khdc4	-0.438800599162379	2.02859241623998e-05
ENSMUSG00000028099	Polr3c	-0.231269987223711	0.0249719143001822
ENSMUSG00000028114	Mettl14	-0.433519014877997	0.00038864395787873
ENSMUSG00000028126	Pip5k1a	-0.419710023153168	0.0179779427667764
ENSMUSG00000028134	Ptbp2	-0.421620615793138	0.00254830873730833
ENSMUSG00000028180	Zranb2	-0.396778577337688	0.000277267396361705
ENSMUSG00000028211	Trp53inp1	-1.13376229254429	3.00818182537007e-09
ENSMUSG00000028245	Nsmaf	-0.281749212456425	0.0257211116644104
ENSMUSG00000028268	Gbp3	-3.3068504681624	5.65225092346965e-06
ENSMUSG00000028270	Gbp2	-1.96029539142118	1.99944905265849e-07
ENSMUSG00000028277	Ube2j1	-0.321556504099305	0.00410488982072589
ENSMUSG00000028278	Rragd	-1.13073381651155	0.000673566159783463
ENSMUSG00000028309	Rnf20	-0.297397307450439	0.0155277172449181
ENSMUSG00000028397	Kdm4c	-0.299225469583139	0.0169460026175734
ENSMUSG00000028437	Ubap1	-0.405332888265691	0.000338034138522965
ENSMUSG00000028465	Tln1	-0.208577143639079	0.0300685642635684
ENSMUSG00000028478	Clta	-0.189339835256274	0.0470405038007034
ENSMUSG00000028479	Gne	-0.208343616986058	0.0462617598176627
ENSMUSG00000028518	Prkaa2	-0.342323890885112	0.0466911094530139
ENSMUSG00000028522	Mier1	-0.427668539315904	0.000132765745196044
ENSMUSG00000028532	Cachd1	-0.338662494618475	0.0261461732111974
ENSMUSG00000028619	Tceanc2	-0.321228116067836	0.0226699823085419
ENSMUSG00000028646	Rragc	-0.413576821783502	1.30036372345165e-06
ENSMUSG00000028653	Trit1	-0.387161605856445	0.0130257632387182
ENSMUSG00000028672	Hmgcl	-0.490670475571589	0.00966318200395683
ENSMUSG00000028811	Yars	-0.44837875934022	5.36669654201887e-07
ENSMUSG00000028821	Syf2	-0.436294023805754	0.00256728642107009
ENSMUSG00000028850	Gpatch3	-0.493399909338876	0.0223593023993167
ENSMUSG00000028869	Gnl2	-0.48900829645126	0.0104450422718719
ENSMUSG00000028878	Fam76a	-0.315704050911971	0.00806910539381
ENSMUSG00000028886	Eya3	-0.240898532620549	0.00793355347362905
ENSMUSG00000028893	Sesn2	-0.696251571404827	7.56618141532705e-10
ENSMUSG00000028907	Utp11	-0.275584308902987	0.00479304425424947
ENSMUSG00000028932	Psmc2	-0.213329235824267	0.0383248265581652
ENSMUSG00000028954	Nub1	-0.23369259289628	0.0256806093433693
ENSMUSG00000028972	Car6	-1.6599885139568	0.0269717190940132
ENSMUSG00000028991	Mtor	-0.355933380002666	0.00748434621424974
ENSMUSG00000029009	Mthfr	-0.939900886027861	2.97222336146041e-13
ENSMUSG00000029016	Clcn6	-0.416923323348254	0.00254704223883912
ENSMUSG00000029027	Dffb	-0.562971528969132	0.0199943748989281
ENSMUSG00000029092	D5Ertd615e	-1.33615983466064	0.0374386592586038
ENSMUSG00000029104	Htt	-0.347511082853123	0.0027722812931165
ENSMUSG00000029173	Sepsecs	-0.264841568694574	0.0401608200386053
ENSMUSG00000029213	Commd8	-0.259091731928533	0.007291928509194
ENSMUSG00000029227	Fip1l1	-0.487829575333868	0.000788598153516951
ENSMUSG00000029238	Clock	-0.332531855316535	0.0249973274971534
ENSMUSG00000029265	Dr1	-0.443322029889197	0.00027910538692386
ENSMUSG00000029310	Nudt9	-0.301371139242456	0.0302007325690169
ENSMUSG00000029313	Aff1	-0.326054008379602	0.00535275847620246
ENSMUSG00000029366	Dck	-0.197687554238596	0.0490372283609818
ENSMUSG00000029397	Rchy1	-0.422882430025211	8.50366006688769e-06
ENSMUSG00000029410	Ppef2	-1.24645014093517	0.0327270945327
ENSMUSG00000029415	Sdad1	-0.472292480875278	0.0263874417020986
ENSMUSG00000029422	Rsrc2	-0.698377467866498	3.40096829698027e-07
ENSMUSG00000029434	Vps33a	-0.61199331533157	1.25084750691879e-10
ENSMUSG00000029464	Gpn3	-0.412321735930263	0.000953917292904906
ENSMUSG00000029466	Anapc7	-0.249263062703702	0.00334609893177608
ENSMUSG00000029468	P2rx7	-1.98303758630562	3.85271353253457e-10
ENSMUSG00000029469	Ift81	-0.573591276906558	3.5144290647784e-06
ENSMUSG00000029535	Triap1	-0.380588975044914	0.00217858832070906
ENSMUSG00000029560	Snx8	-0.446040618872523	3.76618910772738e-06
ENSMUSG00000029592	Usp30	-0.344984040239419	0.00512943684826483
ENSMUSG00000029617	Ccz1	-0.250643831879967	0.0219057336366075
ENSMUSG00000029627	Zkscan14	-0.872903519404802	0.000171436157334264
ENSMUSG00000029640	Usp12	-0.288572104345243	0.00986263501884587
ENSMUSG00000029641	Rasl11a	-0.816507988858128	0.0105120775637974
ENSMUSG00000029670	Ing3	-0.588090979465214	0.000497736519006505
ENSMUSG00000029752	Asns	-0.311259527377061	0.00573599796279174
ENSMUSG00000029777	Gars	-0.23204594226664	0.0113859195047713
ENSMUSG00000029782	Tmem209	-0.237074420485192	0.0137469215850448
ENSMUSG00000029802	Abcg2	-0.302430596633297	0.00614381956750883
ENSMUSG00000029822	Osbpl3	-0.195132563515206	0.00771716354673512
ENSMUSG00000029863	Casp2	-0.369900659563415	0.000375896491225034
ENSMUSG00000030016	Zfp638	-0.344839931925589	0.0191591024794669
ENSMUSG00000030059	Tmf1	-0.356374517605643	0.00110340545644032
ENSMUSG00000030061	Uba3	-0.235256266788706	0.0184168022147963
ENSMUSG00000030094	Xpc	-0.360991895444751	0.000462903056207674
ENSMUSG00000030105	Arl8b	-0.183837609834192	0.0234353887798421
ENSMUSG00000030107	Usp18	-1.35918049505141	0.000282288675475916
ENSMUSG00000030161	Gabarapl1	-0.229091111045311	0.0360133393901096
ENSMUSG00000030166	Rad52	-0.413296770275489	0.00920587029392648
ENSMUSG00000030203	Dusp16	-0.525558404362669	0.0104114356483666
ENSMUSG00000030228	Pik3c2g	-0.517861710290467	0.0107028550719823
ENSMUSG00000030256	Bhlhe41	-1.73994625038622	3.49440599478224e-12
ENSMUSG00000030264	Thumpd3	-0.273238644878189	0.00548588064095104
ENSMUSG00000030268	Bcat1	-0.81686361855322	0.0285330058801934
ENSMUSG00000030275	Etnk1	-0.217235851991671	0.00470573871743757
ENSMUSG00000030276	Ttll3	-0.503211725760286	0.0172076800487733
ENSMUSG00000030345	Dyrk4	-2.89875991229468	0.00417357690171785
ENSMUSG00000030347	D6Wsu163e	-0.460518611922365	0.00069685854679736
ENSMUSG00000030376	Slc8a2	-1.80658560879303	0.000201206818784874
ENSMUSG00000030469	Zfp719	-0.372336520642765	0.0146202598253475
ENSMUSG00000030516	Tjp1	-0.299134772281456	0.0244887876459467
ENSMUSG00000030521	Mphosph10	-0.543827304705769	0.00653124242816619
ENSMUSG00000030545	Pex11a	-0.416452064873307	0.0338372570325682
ENSMUSG00000030591	Psmd8	-0.209635340560194	0.0432015745568144
ENSMUSG00000030609	Aen	-0.389493817829007	0.0115870510464998
ENSMUSG00000030616	Sytl2	-0.231501613483958	0.00272567078216345
ENSMUSG00000030655	Smg1	-0.479564865385107	0.00116484788994581
ENSMUSG00000030663	1110004F10Rik	-0.241395527139292	0.000835415732588244
ENSMUSG00000030683	Sez6l2	-0.626805892832763	0.0285330058801934
ENSMUSG00000030754	Copb1	-0.230078271132934	0.0063490425907026
ENSMUSG00000030766	Arhgap17	-0.282796613327834	0.0341971872593039
ENSMUSG00000030779	Rbbp6	-0.701517886203841	9.4651891734796e-05
ENSMUSG00000030835	Nomo1	-0.278342456939913	0.0257580205439079
ENSMUSG00000030847	Bag3	-0.412892788607034	0.00123517673491119
ENSMUSG00000030921	Trim30a	-3.64278297940005	0.00651939867575142
ENSMUSG00000030942	Thumpd1	-0.539677369958241	6.91562995822957e-05
ENSMUSG00000031134	Rbmx	-0.35955384914934	0.000497666461732815
ENSMUSG00000031266	Gla	-0.376271966232833	0.00114722419591478
ENSMUSG00000031385	Plxnb3	-0.606749040461257	0.00608000530146812
ENSMUSG00000031422	Morf4l2	-0.244481482228428	0.0204043876023397
ENSMUSG00000031433	Rbm41	-0.337118138206723	0.0436135402831729
ENSMUSG00000031447	Lamp1	-0.329597993945396	1.20917213520434e-08
ENSMUSG00000031467	Agpat5	-0.253793285227488	0.0163852088027028
ENSMUSG00000031485	Plpbp	-0.596478683217847	5.99381431128879e-06
ENSMUSG00000031513	Leprotl1	-0.187956596187908	0.0433912408562512
ENSMUSG00000031521	Aga	-0.326697019567964	0.0457808408393167
ENSMUSG00000031538	Plat	-0.253314489336254	0.0420121654276351
ENSMUSG00000031652	N4bp1	-0.221238232451921	0.0308040534319204
ENSMUSG00000031668	Eif2ak3	-0.304608814549474	0.0154852757474729
ENSMUSG00000031696	Vps35	-0.286896627016054	4.9932978824406e-05
ENSMUSG00000031756	Cenpn	-0.27287910816308	0.0371483437341854
ENSMUSG00000031770	Herpud1	-0.545105429403939	1.40300430224179e-05
ENSMUSG00000031796	Cfap20	-0.360341226062383	0.00112559137659473
ENSMUSG00000031812	Map1lc3b	-0.260623474081562	0.0484447059958604
ENSMUSG00000031847	1700030J22Rik	-0.974502482192352	0.00165213960709934
ENSMUSG00000031878	Nae1	-0.286705210029667	0.00992467169398187
ENSMUSG00000031879	Ciao2b	-0.236632892238683	0.0490859814189683
ENSMUSG00000031922	Cep57	-0.334848400993626	0.00267497601679518
ENSMUSG00000031935	Med17	-0.442728902006698	2.52558267690249e-06
ENSMUSG00000031939	Taf1d	-1.05463925352395	7.34720341746429e-09
ENSMUSG00000031960	Aars	-0.429398373798726	6.15420551991483e-07
ENSMUSG00000031969	Acad8	-0.51250787396493	0.000199021036000876
ENSMUSG00000031979	Cog2	-0.220757011585884	0.0306885394210049
ENSMUSG00000031986	Sprtn	-0.633316365692378	0.000666981344004171
ENSMUSG00000032035	Ets1	-0.464668204228538	0.00812077553000144
ENSMUSG00000032127	Vps11	-0.327158507105245	0.00104213760636175
ENSMUSG00000032178	Ilf3	-0.271771782553388	0.00111899064118413
ENSMUSG00000032192	Gnb5	-0.529651697609496	0.000261174159805396
ENSMUSG00000032199	Polr2m	-0.195995955312589	0.0248910429808422
ENSMUSG00000032204	Aqp9	-1.19148442018016	0.0449470845651238
ENSMUSG00000032235	Ice2	-0.453860553763921	0.00148581717777219
ENSMUSG00000032251	Irak1bp1	-0.386660355389738	0.0281326090009987
ENSMUSG00000032252	Glce	-0.278545322094077	0.0327270945327
ENSMUSG00000032265	Tent5a	-0.862077356615197	0.00613749536566066
ENSMUSG00000032315	Cyp1a1	-0.708887929921886	0.00591697735498037
ENSMUSG00000032320	Rcn2	-0.22317585279249	0.00824867944877167
ENSMUSG00000032332	Col12a1	-0.658484160534955	0.0449170821932779
ENSMUSG00000032340	Neo1	-0.427671371427136	0.00186299603276808
ENSMUSG00000032396	Dis3l	-0.429581026873784	0.000253006274581837
ENSMUSG00000032449	Slc25a36	-0.30536139474448	0.0108162128762694
ENSMUSG00000032469	Dbr1	-0.37642525585032	0.0325570025470236
ENSMUSG00000032480	Dhx30	-0.273221487727288	0.0187413149776953
ENSMUSG00000032515	Csrnp1	-1.08583358890675	3.88239884415432e-05
ENSMUSG00000032525	Nktr	-0.461573982367016	0.0005367450621304
ENSMUSG00000032526	Ss18l2	-0.465762598645985	0.00956255160820836
ENSMUSG00000032534	Cep63	-0.360659439275026	0.000562772491183294
ENSMUSG00000032557	Uba5	-0.315663587996884	0.00077753573835591
ENSMUSG00000032560	Dnajc13	-0.362631722792976	0.00200111271312386
ENSMUSG00000032567	Aste1	-0.448951682458024	0.014700942723199
ENSMUSG00000032577	Mapkapk3	-0.356917807540266	0.000667559436461943
ENSMUSG00000032582	Rbm6	-0.281519950513402	0.0280323227136944
ENSMUSG00000032594	Ip6k1	-0.591259902901403	2.13007809432853e-08
ENSMUSG00000032611	1700102P08Rik	-1.00906091504186	0.0441820438596236
ENSMUSG00000032633	Flcn	-0.788854133880942	2.5110322992074e-08
ENSMUSG00000032637	Atxn2l	-0.345900420659853	0.00512655636840581
ENSMUSG00000032648	Pygm	-1.81930322907497	1.24137772386152e-11
ENSMUSG00000032661	Oas3	-1.78651820532382	4.29547618524022e-07
ENSMUSG00000032690	Oas2	-1.79478300231877	0.0226131558498546
ENSMUSG00000032712	Resf1	-0.913517266695342	9.58375578860682e-10
ENSMUSG00000032715	Trib3	-1.08611536132844	4.2963292649815e-26
ENSMUSG00000032745	Gpbp1	-0.372351470090019	0.0069033384716952
ENSMUSG00000032773	Chrm1	-1.85087071935034	4.31712319425807e-05
ENSMUSG00000032776	Mctp2	-0.505993516834439	0.0335405110397943
ENSMUSG00000032802	Srxn1	-0.286298244874355	0.00081308336700074
ENSMUSG00000032840	Spring1	-0.59266097519806	0.001115855702505
ENSMUSG00000032849	Abcc4	-0.401929125546947	6.45139771475116e-07
ENSMUSG00000033022	Cdo1	-1.10754391251875	0.0026703415448514
ENSMUSG00000033096	Apmap	-0.240024923703446	0.0416397393453398
ENSMUSG00000033166	Dis3	-0.611130193934901	0.0107232334600522
ENSMUSG00000033228	Scaf11	-0.288615131291945	0.02694813785502
ENSMUSG00000033326	Kdm4a	-0.294807363887895	0.000990849162146244
ENSMUSG00000033355	Rtp4	-1.39827294838993	0.00101856916720465
ENSMUSG00000033382	Trappc8	-0.392157164208168	0.00299087003093403
ENSMUSG00000033430	Terf2ip	-0.414203813271475	0.00162001659965589
ENSMUSG00000033439	Trmt13	-0.514759737190279	0.0319367767039895
ENSMUSG00000033590	Myo5c	-0.213174412874633	0.029683432867216
ENSMUSG00000033653	Vps8	-0.273400715718596	0.0105502571796515
ENSMUSG00000033658	Ddx19b	-0.263575448672422	0.0247505661194387
ENSMUSG00000033705	Stard9	-0.664221181967188	0.000602956966515602
ENSMUSG00000033706	Smyd5	-0.277394297535879	0.0367456473167479
ENSMUSG00000033715	Akr1c14	-0.526841946217687	1.95336372727542e-05
ENSMUSG00000033777	Tlr13	-2.47917113312232	0.00485096915753091
ENSMUSG00000033793	Atp6v1h	-0.543626249511044	2.40802213250828e-07
ENSMUSG00000033883	Zfp267	-0.285900166826078	0.0158172404022507
ENSMUSG00000033902	Mapkbp1	-0.536013627592504	0.00261636006436509
ENSMUSG00000033904	Ccp110	-0.611335010308252	0.00941519819871455
ENSMUSG00000033909	Usp36	-0.813244649160407	1.99869216365468e-05
ENSMUSG00000033917	Gde1	-0.229346462989392	0.0468050324099611
ENSMUSG00000033943	Mga	-0.314947812058629	0.0324977424377085
ENSMUSG00000033967	Rnf225	-0.805664241932708	0.0219112241381272
ENSMUSG00000033991	Ttc37	-0.358785144772387	0.00210773746107882
ENSMUSG00000034120	Srsf2	-0.284154899072889	0.0432799599306586
ENSMUSG00000034135	Sik3	-0.568126462759552	5.80524510832159e-05
ENSMUSG00000034152	Exoc3	-0.189134431094239	0.0361710409853378
ENSMUSG00000034154	Ino80	-0.378111297609919	0.0110990925620984
ENSMUSG00000034163	Zfc3h1	-0.477907680580016	0.000467482184462841
ENSMUSG00000034235	Usp54	-0.387936763424586	0.0277241690189458
ENSMUSG00000034243	Golgb1	-0.30406637861951	0.00580348489719908
ENSMUSG00000034252	Senp6	-0.254695421366076	0.0359345751727094
ENSMUSG00000034269	Setd5	-0.198200123483707	0.0372774806820657
ENSMUSG00000034274	Thoc5	-0.18121314509715	0.0434382339204602
ENSMUSG00000034300	Fam53c	-0.775593331801595	6.28238660214947e-08
ENSMUSG00000034394	Lif	-0.426109840524004	0.0403174888001337
ENSMUSG00000034427	Myo15b	-0.255243635235077	0.00518628139273981
ENSMUSG00000034430	Zxdc	-0.505981050044116	5.84881253116945e-05
ENSMUSG00000034432	Cops8	-0.250636083132227	0.0284951527677562
ENSMUSG00000034457	Eda2r	-0.823294938315866	1.22878382871284e-13
ENSMUSG00000034459	Ifit1	-3.42017284468638	1.21926875419651e-57
ENSMUSG00000034501	Pcnx4	-0.311245552478486	0.00605523333133759
ENSMUSG00000034525	Ice1	-0.288547049842151	0.0278662087109521
ENSMUSG00000034593	Myo5a	-0.372954930610836	0.0447347678009373
ENSMUSG00000034602	Mon2	-0.228387050089616	0.0107549483393717
ENSMUSG00000034610	Tut4	-0.395662835472694	0.00493062160014213
ENSMUSG00000034620	Rxylt1	-0.502720586736352	1.83754610197464e-07
ENSMUSG00000034621	Gpatch8	-0.40794056597154	0.00361970595955376
ENSMUSG00000034647	Ankrd12	-0.450796503514441	0.00834603835227236
ENSMUSG00000034667	Xpot	-0.376372543113031	1.69036547902066e-05
ENSMUSG00000034707	Gns	-0.285751543122973	0.00363112929348217
ENSMUSG00000034738	Nostrin	-0.206964727092835	0.0467736217483728
ENSMUSG00000034813	Grip1	-0.444699858973266	0.0470038545369208
ENSMUSG00000034820	Cpsf7	-0.335680704323987	0.0160336292476138
ENSMUSG00000034855	Cxcl10	-2.73367178800622	4.17601080223229e-38
ENSMUSG00000035126	Dnai4	-0.956686262456827	1.23006732621385e-08
ENSMUSG00000035161	Ints6	-0.467373159930701	4.51972727674757e-05
ENSMUSG00000035179	Ppp1r32	-0.876409369296197	0.0313391653708413
ENSMUSG00000035199	Arl6ip5	-0.35192506075348	0.000376778847254309
ENSMUSG00000035248	Tut7	-0.3695642222801	0.00191922631688746
ENSMUSG00000035262	Amh	-1.75456609113539	9.00813280774737e-05
ENSMUSG00000035266	Helq	-0.642663083851029	1.58455868940109e-05
ENSMUSG00000035270	Impg2	-1.07165953361912	0.0364132809481951
ENSMUSG00000035279	Ssc5d	-1.09589620314287	0.042837596364572
ENSMUSG00000035297	Cops4	-0.194368661984982	0.0493818841916811
ENSMUSG00000035329	Fbxo33	-0.611369255394123	5.2457903611962e-05
ENSMUSG00000035351	Nup37	-0.336916720854076	0.00407434649475236
ENSMUSG00000035354	Uvrag	-0.46505590468571	0.000194917262657296
ENSMUSG00000035394	Cfap53	-1.628285022083	0.00423292720292585
ENSMUSG00000035399	Oser1	-1.00184765595531	2.13169296745369e-11
ENSMUSG00000035443	Thyn1	-0.626138952173238	0.000252662291547186
ENSMUSG00000035529	Prdm4	-0.395034960614709	0.000385048946416867
ENSMUSG00000035530	Eif1	-0.313703209731336	0.00955497085007929
ENSMUSG00000035569	Ankrd11	-0.44443757609899	0.00255875419308959
ENSMUSG00000035572	Dcaf10	-0.590296461264652	0.000266550062920732
ENSMUSG00000035597	Prpf39	-0.984945548534165	2.6734983646499e-08
ENSMUSG00000035614	Togaram1	-0.466969349958454	0.00481857921589061
ENSMUSG00000035620	Ric8b	-0.379479150496936	0.00273518275861599
ENSMUSG00000035632	Cnot3	-0.262670226503501	0.003005224494037
ENSMUSG00000035649	Zcchc7	-0.448923161200667	0.000297871104660798
ENSMUSG00000035692	Isg15	-2.25593545463005	2.52833750448797e-05
ENSMUSG00000035840	Lysmd3	-0.390269052780563	0.000477148782926092
ENSMUSG00000035845	Alg12	-0.585123708327424	9.87110593698949e-07
ENSMUSG00000035851	Ythdc1	-0.739788985097142	1.90902609435396e-05
ENSMUSG00000035875	AI182371	-1.96038328178103	0.00242160865169437
ENSMUSG00000035992	Fnip1	-0.611420104973091	0.000224682585483863
ENSMUSG00000036057	Ptpn23	-0.501379491087029	0.000296434518701076
ENSMUSG00000036192	Rorb	-0.905076487193255	0.00212052585098833
ENSMUSG00000036257	Pnpla8	-0.295585796361743	0.00670972595626079
ENSMUSG00000036327	Qsox2	-0.34336733574654	0.00109364017009269
ENSMUSG00000036333	Kidins220	-0.251976632578299	0.013548459420698
ENSMUSG00000036390	Gadd45a	-1.07410403622848	1.20828126809163e-05
ENSMUSG00000036391	Sec24a	-0.406619387205667	0.00663240075239497
ENSMUSG00000036403	Cep135	-0.439044664461652	0.0315085063402555
ENSMUSG00000036442	Thap11	-0.284068003671047	0.0131775372215633
ENSMUSG00000036499	Eea1	-0.271853481122409	0.000257060912620513
ENSMUSG00000036501	Fam13b	-0.761234665577901	0.00218496666046496
ENSMUSG00000036534	Slc38a7	-0.446887149854535	0.00773082888713106
ENSMUSG00000036572	Upf3b	-0.397475116714222	0.0103311779723752
ENSMUSG00000036580	Spg20	-0.234611352531246	0.0283665439617379
ENSMUSG00000036596	Cpz	-3.59788200574068	0.00518583757688958
ENSMUSG00000036636	Clcn7	-0.26836214223704	0.0480825524705598
ENSMUSG00000036655	Colec11	-1.66259571445064	3.62026544982425e-06
ENSMUSG00000036676	Tmtc3	-0.314236189930815	0.0374354142144536
ENSMUSG00000036693	Nop14	-0.527975397421933	0.0135020522833902
ENSMUSG00000036707	Cab39	-0.310360168909401	0.00101969745320156
ENSMUSG00000036769	Wdr44	-0.417496736760291	0.0232881603063312
ENSMUSG00000036781	Rps27l	-0.283247575603003	0.00518696817726
ENSMUSG00000036792	Mbd5	-0.352087366477484	0.0358736108558772
ENSMUSG00000036810	Cnep1r1	-0.276158505795526	0.0180085884691319
ENSMUSG00000036822	Topors	-0.598553445245918	0.00352964142994227
ENSMUSG00000036873	2410004B18Rik	-0.471269590453807	0.000812610194938912
ENSMUSG00000036898	Zfp157	-0.389588033440214	0.0332697987414463
ENSMUSG00000036916	Zfp280c	-0.481833131624609	0.0088735353636849
ENSMUSG00000036941	Elac1	-0.482685874430973	0.0146202598253475
ENSMUSG00000036944	Tmem71	-0.666148445262959	0.00249814667263033
ENSMUSG00000037029	Zfp146	-0.238882813218877	0.00923482244550292
ENSMUSG00000037070	Rbmxl1	-0.372820799414707	3.86658241540173e-06
ENSMUSG00000037086	Prr32	-4.36849338865798	2.74056767948161e-06
ENSMUSG00000037106	Fer1l6	-0.536000565138867	2.38107079766e-06
ENSMUSG00000037126	Psd	-0.645919926071575	0.00858283962896127
ENSMUSG00000037139	Myom3	-0.908314144482679	0.0132108035266495
ENSMUSG00000037197	Rbm17	-0.267621773737577	0.012647030823321
ENSMUSG00000037214	Thap1	-0.849924556342407	1.98880664940762e-06
ENSMUSG00000037236	Matr3	-0.197963685657683	0.0493031364472063
ENSMUSG00000037253	Mex3c	-0.493857202287129	0.00015686365639498
ENSMUSG00000037262	Kin	-0.575264589596459	6.18767568626043e-05
ENSMUSG00000037270	4932438A13Rik	-0.242399511396884	0.0177462697553606
ENSMUSG00000037336	Mfsd2b	-0.946401726388504	0.0269371381808092
ENSMUSG00000037363	Letm2	-0.985550343065208	0.000100587546044178
ENSMUSG00000037369	Kdm6a	-0.279900286644717	0.00125243201604446
ENSMUSG00000037440	Vnn1	-0.377293664316014	2.15008368602079e-05
ENSMUSG00000037465	Klf10	-0.38070080019687	0.00081308336700074
ENSMUSG00000037487	Ubr5	-0.335863206998508	0.0206621852740647
ENSMUSG00000037526	Atg14	-0.587826233387546	0.00283673451571742
ENSMUSG00000037536	Fbxo34	-0.682546986386928	9.72635249795332e-08
ENSMUSG00000037542	Aldh8a1	-1.80529230793804	0.0251756471844795
ENSMUSG00000037577	Ephx3	-1.88014494330071	0.00474487868227203
ENSMUSG00000037608	Bclaf1	-0.474120319356205	0.00711623323709874
ENSMUSG00000037652	Phc3	-0.257905716414662	0.0331813982431266
ENSMUSG00000037674	Rfx7	-0.270498632189036	0.0482028054535052
ENSMUSG00000037730	Mynn	-0.462825032608225	0.00243304935266127
ENSMUSG00000037740	Mrps26	-0.330282840966779	0.0018446168892503
ENSMUSG00000037851	Iars	-0.267328287335844	0.00274380377358812
ENSMUSG00000037855	Zfp365	-1.1906379588332	3.1640924328076e-15
ENSMUSG00000037887	Dusp8	-1.69096404429654	2.86001960984873e-08
ENSMUSG00000037921	Ddx60	-3.28627456509177	2.83373855579354e-09
ENSMUSG00000037958	Nsrp1	-0.650126908083824	3.86110974690482e-06
ENSMUSG00000038011	Dnah10	-1.05870545121821	0.000712175895275092
ENSMUSG00000038042	Ptpdc1	-0.715552413109143	0.000517895480547465
ENSMUSG00000038069	Cdkn2aip	-0.506599001035127	0.000373363488344285
ENSMUSG00000038085	Cnbd2	-1.90424650208065	6.32255000147627e-06
ENSMUSG00000038094	Atp13a4	-2.71105640095498	0.0134834945430808
ENSMUSG00000038150	Ormdl3	-0.388081238541232	0.00125791663421701
ENSMUSG00000038170	Pde4dip	-0.24187248356577	0.0333298660842707
ENSMUSG00000038215	Cep44	-0.262259420964755	0.0446398374925345
ENSMUSG00000038217	Tlcd2	-1.45941941582216	1.3557369587769e-05
ENSMUSG00000038305	Spats2l	-0.327098462936269	0.000126496466931961
ENSMUSG00000038369	Ncoa6	-0.360786180904211	0.0259033868338222
ENSMUSG00000038393	Txnip	-1.35376831309554	5.94740233151336e-17
ENSMUSG00000038446	Cdc40	-0.312089938929841	0.0292799758684208
ENSMUSG00000038485	Socs7	-0.539728866695784	0.0110552733751183
ENSMUSG00000038486	Sv2a	-0.76558204969908	0.00925171270001999
ENSMUSG00000038508	Gdf15	-0.782969692065235	9.86807190749994e-06
ENSMUSG00000038535	Zfp280d	-0.727365545737762	3.31328594603183e-05
ENSMUSG00000038550	Ciart	-0.877164483185244	5.2649993412204e-06
ENSMUSG00000038563	Efl1	-0.226954652228883	0.0493031364472063
ENSMUSG00000038570	Saxo2	-1.54904308016056	0.000704758839909253
ENSMUSG00000038593	Tctn1	-0.702352309752345	2.46859776177133e-07
ENSMUSG00000038594	Cep85l	-0.817984200061881	0.0340123099197415
ENSMUSG00000038615	Nfe2l1	-0.156636358294519	0.0176375489701877
ENSMUSG00000038648	Creb3l2	-0.316063640755434	0.00980055530525709
ENSMUSG00000038658	Ric1	-0.44147920932662	0.000113955006598578
ENSMUSG00000038705	Gmeb2	-0.29139648932612	0.0141816550375809
ENSMUSG00000038708	Golga4	-0.500423120295897	2.26493118557277e-05
ENSMUSG00000038725	Pkhd1l1	-0.33349070902313	0.047681880767801
ENSMUSG00000038774	Ascc3	-0.272647517742293	0.0104473429317782
ENSMUSG00000038836	Agbl3	-0.57795548119127	0.0441820438596236
ENSMUSG00000038843	Gcnt1	-0.226016045090393	0.00866014966178161
ENSMUSG00000038848	Ythdf1	-0.301638506712115	0.0346496799990953
ENSMUSG00000038860	Garnl3	-0.261070001617101	0.0480825524705598
ENSMUSG00000038866	Zcchc2	-0.431740828838779	0.0181829792181341
ENSMUSG00000038876	Rnf146	-0.296037808678161	0.0273342615959438
ENSMUSG00000038902	Pogz	-0.404955415806957	0.00254435181555513
ENSMUSG00000038949	Cnst	-0.41268434181257	0.00154914859816098
ENSMUSG00000038975	Rabggtb	-0.39660677723325	0.00235065118589219
ENSMUSG00000039130	Zc3hc1	-0.251056595012821	0.0283743558303893
ENSMUSG00000039202	Abhd2	-0.300397846445405	0.049463244997051
ENSMUSG00000039220	Ppp1r10	-0.575253998626855	9.24915647690639e-05
ENSMUSG00000039233	Tbce	-0.317959690545861	0.00456167526443283
ENSMUSG00000039236	Isg20	-0.409073259174563	0.000100552410606848
ENSMUSG00000039238	Zfp750	-0.685335693780047	0.048860393496448
ENSMUSG00000039244	E130309D02Rik	-0.313946553269312	0.0128330806623268
ENSMUSG00000039318	Rab3gap2	-0.451058375268332	9.76886207943515e-05
ENSMUSG00000039377	Hlx	-1.11635865049349	5.3164161993078e-07
ENSMUSG00000039456	Morc3	-0.37814501503887	0.014757562763847
ENSMUSG00000039463	Slc9a8	-0.28888875449472	0.0493631768186192
ENSMUSG00000039473	Ubn1	-0.358558214961262	0.00195163287733759
ENSMUSG00000039478	Micu3	-0.683553206624001	0.0139505442672675
ENSMUSG00000039501	Znfx1	-0.627999785319683	2.44334920600294e-05
ENSMUSG00000039531	Zup1	-0.825738684375413	4.98501814437272e-08
ENSMUSG00000039585	Myo9a	-0.360049610533599	0.000586183390182116
ENSMUSG00000039634	Zfp189	-0.826807569424998	7.80053700829489e-06
ENSMUSG00000039745	Htatip2	-1.1575461734264	0.0294365105149931
ENSMUSG00000039747	Orai2	-0.473547003539142	1.01212654621114e-05
ENSMUSG00000039754	Alkbh4	-0.563662007306744	0.00215312986568527
ENSMUSG00000039756	Dnttip2	-0.631234562213726	0.000965879137925106
ENSMUSG00000039804	Ncoa5	-0.194424433854013	0.0412296429056948
ENSMUSG00000039828	Wdr70	-0.478700254059691	3.01650391393122e-06
ENSMUSG00000039929	Urb1	-0.548300380564014	0.000282232220132223
ENSMUSG00000039981	Zc3h12d	-1.38650217783862	0.000834252212950064
ENSMUSG00000039997	Ifi203	-1.37316240213771	3.1431618307308e-05
ENSMUSG00000040006	Ginm1	-0.246571888479234	0.0215770851719969
ENSMUSG00000040021	Lats1	-0.407840838603045	0.00836586229158718
ENSMUSG00000040124	Gorab	-0.463668593108531	6.21348227363167e-05
ENSMUSG00000040167	Ikzf5	-0.364567629486637	0.000756622241894624
ENSMUSG00000040220	Gas8	-0.444011810574775	0.00877220412963354
ENSMUSG00000040250	Ints13	-0.376371869011252	0.0329026278145805
ENSMUSG00000040253	Gbp7	-4.69751498105429	0.00113392369520329
ENSMUSG00000040302	Rbm48	-0.562762759639332	0.0171122075218042
ENSMUSG00000040354	Mars1	-0.210739757554343	0.0330390650022463
ENSMUSG00000040423	Rc3h1	-0.404845043972257	0.00381096017362002
ENSMUSG00000040435	Ppp1r15a	-2.05345819916235	2.26495361838143e-08
ENSMUSG00000040446	Rprd1a	-0.414300280842169	0.000858521600876031
ENSMUSG00000040473	Cfap69	-0.353879642736145	0.0172387866740088
ENSMUSG00000040483	Xaf1	-1.28622723835387	2.29481227889999e-06
ENSMUSG00000040506	Ambra1	-0.221325234369012	0.0295863378048182
ENSMUSG00000040560	Wdr7	-0.332840479514771	0.0132878784793894
ENSMUSG00000040565	Btaf1	-0.491670268400653	0.00833929947994046
ENSMUSG00000040586	Ofd1	-0.435147912451519	0.0248910429808422
ENSMUSG00000040599	Mis12	-0.227061794463847	0.0357518649944065
ENSMUSG00000040651	Tasor	-0.456030432823984	0.0125443412435709
ENSMUSG00000040667	Nup88	-0.264285539451014	0.00907369396871565
ENSMUSG00000040729	Cep126	-0.831979104096301	0.000484081093721309
ENSMUSG00000040738	Ints8	-0.258845364357853	0.0021928028090261
ENSMUSG00000040761	Spen	-0.462975278735269	0.000254045814502167
ENSMUSG00000040857	Erf	-0.260099517556962	0.00701281760425359
ENSMUSG00000040859	Bsdc1	-0.386851396349946	0.000154129441176638
ENSMUSG00000040918	Slc19a2	-0.79238274909347	5.87321057438782e-14
ENSMUSG00000040929	Rfx3	-0.31934133256689	0.0301373483828325
ENSMUSG00000040990	Sh3kbp1	-0.445190947437058	0.0232316009255395
ENSMUSG00000041028	Ghitm	-0.26921555137058	1.59406840298797e-05
ENSMUSG00000041112	Elmo1	-0.324740586482608	0.0141678236398437
ENSMUSG00000041124	Msantd4	-0.260069285512264	0.00343977764183382
ENSMUSG00000041130	Zfp598	-0.225030557692187	0.0260707861902287
ENSMUSG00000041161	Otud3	-0.626300550792603	0.00292261975655584
ENSMUSG00000041225	Arhgap12	-0.205033710948175	0.0481443550100122
ENSMUSG00000041264	Uspl1	-0.313157907017153	0.0285330058801934
ENSMUSG00000041328	Pcf11	-0.798489078734232	0.000763049368114769
ENSMUSG00000041375	Ccdc9	-0.436153651511378	0.00199648568532116
ENSMUSG00000041408	Wapl	-0.352404628903882	0.00846618646705783
ENSMUSG00000041438	Utp4	-0.443701022606986	0.0328736343605423
ENSMUSG00000041483	Zfp281	-0.562166158371245	8.48311118904797e-07
ENSMUSG00000041571	Selenow	-0.513752733844639	3.78404741003499e-05
ENSMUSG00000041638	Gcn1	-0.259962438151153	0.033187563073159
ENSMUSG00000041773	Enc1	-0.868515657546198	2.84073809217699e-07
ENSMUSG00000041801	Phlda3	-0.534724002130001	1.87288606619428e-13
ENSMUSG00000041815	Poldip3	-0.286668824049166	0.000976032896279533
ENSMUSG00000041846	Ppp4r3a	-0.53441514910428	0.0020267842173279
ENSMUSG00000041935	AW549877	-0.448421320118999	0.00196438634504765
ENSMUSG00000042046	Dstyk	-0.276143328820244	0.0331213347001181
ENSMUSG00000042078	Svop	-1.98448548387081	8.94355513581103e-08
ENSMUSG00000042106	Inka1	-1.73079072153899	1.97356232921687e-07
ENSMUSG00000042111	Ccdc115	-0.351624369947301	0.00992467169398187
ENSMUSG00000042211	Fbxo38	-0.270702298862105	0.0419139534237859
ENSMUSG00000042369	Rbm45	-0.323057682522836	0.0286752153094758
ENSMUSG00000042396	Rbm7	-0.232172118299332	0.0130109469967567
ENSMUSG00000042406	Atf4	-0.45691707495553	8.9795901218976e-12
ENSMUSG00000042408	Zmym6	-0.699835668396158	4.63461622302095e-07
ENSMUSG00000042419	Nfkbil1	-0.638854422048742	0.0180973001079894
ENSMUSG00000042426	Dhx29	-0.439434859932166	0.0121668353149985
ENSMUSG00000042487	Leo1	-0.396133784345289	0.0216269964289597
ENSMUSG00000042506	Usp22	-0.416700232228394	0.00127181780020417
ENSMUSG00000042508	Dmtf1	-0.645937676416303	8.47757258824785e-09
ENSMUSG00000042515	Pwwp3b	-0.411824947344542	0.00101105224146519
ENSMUSG00000042549	Map2k3os	-1.29417264214207	6.66603334697852e-07
ENSMUSG00000042659	Arrdc4	-1.51689327735001	5.116440399184e-18
ENSMUSG00000042682	Selenok	-0.341322409525835	0.000456181808499223
ENSMUSG00000042726	Trafd1	-0.351524455740257	0.014700942723199
ENSMUSG00000042743	Sgtb	-0.541217456767008	0.029360944538723
ENSMUSG00000042759	Apobr	-0.796865885086873	0.0486779777620837
ENSMUSG00000042842	Serpinb6b	-0.325408211324415	0.000587554066242455
ENSMUSG00000042870	Tom1	-0.506416944587589	0.000207839209691061
ENSMUSG00000042997	Nhlrc3	-0.277451632505884	0.0145332549681963
ENSMUSG00000043059	Zfp513	-0.329791743777211	0.0331980244418559
ENSMUSG00000043061	Tmem18	-0.326487150227611	0.0146987377964604
ENSMUSG00000043131	Mob1a	-0.229790123690756	0.00731274532419592
ENSMUSG00000043336	Filip1l	-0.844267430471681	1.93445530242091e-09
ENSMUSG00000043411	Usp48	-0.226615840085536	0.021426432397783
ENSMUSG00000043415	Otud1	-1.17700945547123	6.20513844790071e-05
ENSMUSG00000043623	4933412A08Rik	-2.57829247381653	0.0490956424821515
ENSMUSG00000043789	Vwce	-1.05287798780492	0.0111468601283104
ENSMUSG00000043962	Thrap3	-0.345005426756884	0.00360212436927904
ENSMUSG00000043993	2900052L18Rik	-0.598943964880892	0.0411518594692849
ENSMUSG00000044149	Nkrf	-0.498599533737014	0.0270815109488857
ENSMUSG00000044177	Wfikkn2	-1.70676002294757	0.0103382878298838
ENSMUSG00000044211	Gm7887	-0.341064941202085	0.0483107285079128
ENSMUSG00000044308	Ubr3	-0.34700120281948	0.000600276781137494
ENSMUSG00000044452	Zfp507	-0.361314617563073	0.00155263548110431
ENSMUSG00000044501	Zfp758	-0.671973944932272	1.1600175090947e-05
ENSMUSG00000044763	Trmt10c	-1.03623764105679	8.73282106372616e-11
ENSMUSG00000044770	Scml4	-1.7973794978949	1.27643130873237e-05
ENSMUSG00000044791	Setd2	-0.40990498794258	0.00388059771422954
ENSMUSG00000044860	Gm1123	-2.18114851401623	8.58639739307643e-10
ENSMUSG00000044906	4930503L19Rik	-0.370417729278543	0.00853669881311181
ENSMUSG00000044934	Zfp367	-0.364504271961631	0.00866677370599699
ENSMUSG00000044950	Pwwp2a	-0.260955228400721	0.0361598442439016
ENSMUSG00000045078	Rnf216	-0.182694575179671	0.0499547177265376
ENSMUSG00000045248	Med26	-0.51544388117289	0.0310805817495083
ENSMUSG00000045350	Fam186a	-4.16369867224019	0.0450392954068723
ENSMUSG00000045414	Dipk2a	-0.293084051847521	0.021392118998657
ENSMUSG00000045576	St7l	-0.288776907420305	0.0180468966855165
ENSMUSG00000045658	Pid1	-1.33684151370498	8.17594094278729e-05
ENSMUSG00000045757	Zfp764	-1.07614223737957	0.0183365776885285
ENSMUSG00000045795	Whamm	-0.281572143216418	0.0417854355577747
ENSMUSG00000045813	Gm9801	-4.02057814928892	0.0218666537969003
ENSMUSG00000045822	Zswim3	-0.602613020703104	1.71183449288704e-05
ENSMUSG00000045896	Paip2b	-0.284361814240797	0.0470885305512711
ENSMUSG00000045932	Ifit2	-0.461106852385222	0.000957021330298431
ENSMUSG00000046108	Il17c	-2.22665484394332	0.00102523389034188
ENSMUSG00000046138	9930021J03Rik	-0.332275152953746	0.0194109700967941
ENSMUSG00000046185	Zfp84	-0.413602966992853	0.0027593255280302
ENSMUSG00000046201	Scaf8	-0.361168181809785	0.0189503213850795
ENSMUSG00000046441	Cmtr2	-0.273191528869001	0.0290774591780949
ENSMUSG00000046562	Unc119b	-0.470789446463052	0.000559211709286729
ENSMUSG00000046603	Tcaim	-0.52027620501742	0.0161993104240557
ENSMUSG00000046675	Tmem251	-0.602416195828911	6.20452598789729e-06
ENSMUSG00000046707	Csnk2a2	-0.337714208027165	0.00940868852062371
ENSMUSG00000046753	Ccdc66	-0.434361583063475	0.0118210941068928
ENSMUSG00000046785	Epm2aip1	-0.382653991983566	0.000174112048620553
ENSMUSG00000046818	Ddit4l	-0.463456093022305	0.000135103004602981
ENSMUSG00000046879	Irgm1	-0.50012856426739	1.94460638045322e-06
ENSMUSG00000046961	Gpr156	-1.92982854072125	0.00820362801678397
ENSMUSG00000046962	Zbtb21	-1.01941786790661	4.97437099226206e-09
ENSMUSG00000047030	Spata2	-0.357405647545486	0.00916621021233666
ENSMUSG00000047036	Zfp445	-0.381875175751501	0.00465653558712816
ENSMUSG00000047044	D030056L22Rik	-0.284978619362535	0.04247600225105
ENSMUSG00000047193	Dync2h1	-0.327261368181547	0.0469898419877895
ENSMUSG00000047242	Taf9b	-0.688744224437941	0.0174298117729098
ENSMUSG00000047260	Emc6	-0.228611983533284	0.0470885305512711
ENSMUSG00000047613	A430005L14Rik	-0.490494151320671	0.00495855021978323
ENSMUSG00000047710	Champ1	-0.482236259427005	0.0028905396587613
ENSMUSG00000047777	Phf13	-0.243227644847386	0.0425842838255175
ENSMUSG00000047819	Tigd4	-2.05022063985045	0.00915312999113222
ENSMUSG00000047822	Angptl8	-1.23725567510885	1.19965794181156e-05
ENSMUSG00000047963	Stbd1	-1.30719672346451	1.6290984193431e-12
ENSMUSG00000048109	Rbm15	-0.578868452937481	6.02648099736214e-06
ENSMUSG00000048118	Arid4a	-0.460851765243708	0.00955480682668001
ENSMUSG00000048163	Selplg	-0.880124931684703	0.0324026356205885
ENSMUSG00000048410	Zfp407	-0.337742707111397	0.0389024226253651
ENSMUSG00000048439	Nupl2	-0.820740336737504	7.99300541510527e-07
ENSMUSG00000048445	Ccdc57	-0.875866678083017	4.15069920870506e-06
ENSMUSG00000048696	Mex3d	-0.363587934996507	0.00198693816228859
ENSMUSG00000048720	Tbc1d12	-0.538304658611073	0.000170052066716471
ENSMUSG00000048756	Foxo3	-0.41148691273996	0.000646611862213163
ENSMUSG00000048806	Ifnb1	-4.92788660040186	0.00447146268378111
ENSMUSG00000048827	Pkd1l3	-1.65989601510493	7.94130769356828e-07
ENSMUSG00000048874	Phf3	-0.315979568195119	0.0101391192935733
ENSMUSG00000048878	Hexim1	-0.679783313662756	3.5144290647784e-06
ENSMUSG00000048911	Rnf24	-0.397234594015909	0.00891149933352695
ENSMUSG00000048930	Tada3	-0.321945275242664	0.0015482646852999
ENSMUSG00000048967	Yjefn3	-0.899388699889132	0.0365569472672692
ENSMUSG00000049232	Tigd2	-0.360221938719608	0.0281952608698628
ENSMUSG00000049323	Smcr8	-0.657380757172927	6.53054799857716e-06
ENSMUSG00000049470	Aff4	-0.284994489596902	0.0327403282978679
ENSMUSG00000049516	Spty2d1	-0.402961543135009	0.00336302991131194
ENSMUSG00000049580	Tsku	-0.29940624297381	0.0132718847186307
ENSMUSG00000049606	Zfp644	-0.37944210978672	0.011210272344063
ENSMUSG00000049643	2310022A10Rik	-0.433765278115406	0.000151488507556725
ENSMUSG00000049658	Bdp1	-0.469945177367096	0.0120200466040022
ENSMUSG00000049659	Aftph	-0.276688198916116	0.00640446787113925
ENSMUSG00000049680	Urgcp	-0.283325268316178	0.00685517242047392
ENSMUSG00000049764	Zfp280b	-0.36718204942413	0.0015913632189996
ENSMUSG00000049800	Sertad2	-0.404247252154423	1.00375606265282e-05
ENSMUSG00000049807	Arhgap23	-0.33456593186401	0.00856892919122322
ENSMUSG00000049878	Rlf	-0.473321400613182	0.00528621813364289
ENSMUSG00000049950	Rpp38	-0.548842794813321	0.00191922631688746
ENSMUSG00000049957	Ccdc137	-0.674877310590873	0.00370769213823643
ENSMUSG00000050144	Slc25a44	-0.210044187790024	0.0494912077665787
ENSMUSG00000050213	Snip1	-0.423667916192089	0.000124633942411356
ENSMUSG00000050310	Rictor	-0.331363711496515	0.00378128828960835
ENSMUSG00000050565	Tor1aip2	-0.490447185759264	7.35922297421707e-08
ENSMUSG00000050567	Maml1	-0.341279611207551	0.00106004669387619
ENSMUSG00000050578	Mmp13	-0.63364010124664	1.39113277492761e-09
ENSMUSG00000050619	Zscan29	-0.318956305869509	0.0357518649944065
ENSMUSG00000050708	Ftl1	-0.242251558153229	0.0335465515580173
ENSMUSG00000050812	Ecpas	-0.226187808861319	0.0476173637524118
ENSMUSG00000050846	Zfp623	-0.517865426470314	8.94355513581103e-08
ENSMUSG00000050891	Tatdn1	-0.897773952003744	1.01447333458784e-07
ENSMUSG00000051224	Tceanc	-0.540431483483971	0.00787150123579939
ENSMUSG00000051236	Msrb3	-0.574635467324191	0.00155574972933484
ENSMUSG00000051251	Nhlh1	-1.92960384063273	0.0131012333711421
ENSMUSG00000051256	Jagn1	-0.204941741695325	0.0336334694142924
ENSMUSG00000051316	Taf7	-0.477684063424344	0.0368725504459879
ENSMUSG00000051451	Crebzf	-0.400309195003408	0.00229985572723905
ENSMUSG00000051518	Rps19bp1	-0.398032001763154	0.0115645449539364
ENSMUSG00000051615	Rap2a	-0.732070858351512	2.85202740178754e-08
ENSMUSG00000051675	Trim32	-0.646321457832106	1.21787890214817e-06
ENSMUSG00000051695	Pcbp1	-0.332237027854578	3.17032988999404e-08
ENSMUSG00000051984	Sec31b	-0.868693919997271	0.0199901862575568
ENSMUSG00000052137	Rbm12b2	-0.40221915997306	0.00948473551792688
ENSMUSG00000052253	Zfp622	-0.395586003564321	0.0239717108287414
ENSMUSG00000052428	Tmco1	-0.216271643246688	0.00695299181125067
ENSMUSG00000052459	Atp6v1a	-0.211963803060872	0.0109893031837672
ENSMUSG00000052684	Jun	-1.32430356702587	1.56788285564779e-08
ENSMUSG00000052707	Tnrc6a	-0.3393160550817	0.00094850983965558
ENSMUSG00000052727	Map1b	-0.541212628168025	0.0050972052426948
ENSMUSG00000052748	Swt1	-0.303266197209151	0.0497230986778151
ENSMUSG00000052776	Oas1a	-2.16762551363312	0.00646497692691527
ENSMUSG00000052825	Gm9892	-0.429723162456104	0.00647115019476421
ENSMUSG00000053007	Creb5	-1.14857596286951	0.00159257037536755
ENSMUSG00000053070	Cfap300	-3.95419800090459	0.00963743874074072
ENSMUSG00000053286	Trmt1l	-0.25318713885743	0.0185730176665731
ENSMUSG00000053293	Pom121	-0.443687249577308	8.8817025457252e-05
ENSMUSG00000053332	Gas5	-0.437138720859284	0.00420698086291928
ENSMUSG00000053390	Zfp952	-0.500873992077365	0.0110417934051248
ENSMUSG00000053469	Tg	-1.25273460864485	0.0169460026175734
ENSMUSG00000053510	Nrd1	-0.237350067320722	0.0127814366751148
ENSMUSG00000053580	Tanc2	-0.694564152147397	0.0327644623274902
ENSMUSG00000053641	Dennd4a	-0.563037319777583	0.0033110179559063
ENSMUSG00000053754	Chd8	-0.337921652092593	0.0102257707813737
ENSMUSG00000053774	Ubxn7	-0.221933181071624	0.0134872640606013
ENSMUSG00000053870	Fpgt	-0.556557033726135	8.61449457226475e-08
ENSMUSG00000053950	Adnp2	-0.405014886638499	2.76719897356194e-05
ENSMUSG00000054013	Tmem179	-1.30168445289173	0.00993286494560222
ENSMUSG00000054072	Iigp1	-5.97042807087449	0.000112478736724359
ENSMUSG00000054079	Utp18	-0.537836673297891	0.00339868654956607
ENSMUSG00000054203	Ifi205	-1.45006815247097	0.000952079050480251
ENSMUSG00000054206	Gzmm	-0.711149034349304	0.00584820133250263
ENSMUSG00000054226	Tprkb	-0.298112081691801	0.0150169901797779
ENSMUSG00000054237	Fra10ac1	-0.2913031333628	0.0187413149776953
ENSMUSG00000054381	Zfp747	-0.631421323597084	0.000133357678679809
ENSMUSG00000054582	Pabpc1l	-1.15917574267021	0.000742824900938518
ENSMUSG00000054648	Zfp869	-0.31789703763878	0.0371139820342199
ENSMUSG00000054889	Dsp	-0.384076724745104	0.00203740574387781
ENSMUSG00000054932	Afp	-0.372170187803447	0.00493747347334816
ENSMUSG00000055024	Ep300	-0.417345221500908	0.00296204311492645
ENSMUSG00000055202	Zfp811	-1.75350866381686	0.0358350248723623
ENSMUSG00000055301	Adh7	-1.30287422485431	0.000271568334261214
ENSMUSG00000055341	Zfp457	-1.8400709824288	0.0444053462489403
ENSMUSG00000055371	Stam2	-0.210774985704421	0.00929612815673792
ENSMUSG00000055436	Srsf11	-0.430770566096041	0.00258006571198676
ENSMUSG00000055493	Epm2a	-1.06211213720817	0.0143524286683966
ENSMUSG00000055612	Cdca7	-0.255190294806437	0.00887790458092295
ENSMUSG00000055937	Krt28	-4.03437614021046	0.0155885977344889
ENSMUSG00000055991	Zkscan5	-0.986228823004283	3.0682448954385e-07
ENSMUSG00000056153	Socs6	-0.325973831099522	0.0207898930007839
ENSMUSG00000056216	Cebpg	-0.404536500259779	0.000345397845124963
ENSMUSG00000056260	Lrif1	-0.781974288545269	1.61151079532161e-08
ENSMUSG00000056493	Foxk1	-0.291822798228053	0.023945424530023
ENSMUSG00000056501	Cebpb	-0.686570846147658	2.21332160936727e-10
ENSMUSG00000056656	Apol8	-1.72843338909097	0.00207073611242002
ENSMUSG00000056708	Ier5	-0.264159571805913	0.0116077867399595
ENSMUSG00000056749	Nfil3	-0.595522747256388	0.0141678236398437
ENSMUSG00000056895	H2bu2	-0.556611634721032	0.0442436887524433
ENSMUSG00000056919	Cep162	-0.496786788786201	2.90079580934601e-05
ENSMUSG00000056962	Jmjd6	-0.297321742542253	0.00264469880774324
ENSMUSG00000057093	Zfp607b	-0.9119740394816	0.0361704487724789
ENSMUSG00000057101	Zfp180	-0.477684261917116	4.5416735100213e-05
ENSMUSG00000057110	Cntrl	-0.291333020360527	0.0320989963540408
ENSMUSG00000057335	Cep170	-0.296915337773387	0.0328297548406061
ENSMUSG00000057346	Apol9a	-1.88602330434314	1.30052100043461e-05
ENSMUSG00000057378	Ryr3	-1.53477770901496	0.00126343363534954
ENSMUSG00000057497	Fam136a	-0.186875306580983	0.0293111573529413
ENSMUSG00000057506	Bloc1s2	-0.358877717605731	0.000100093248460075
ENSMUSG00000057614	Gnai1	-0.271751211742887	0.0135328588894072
ENSMUSG00000057637	Prdm2	-0.393974010019392	0.00879924545418361
ENSMUSG00000057691	Zfp746	-0.598826965983692	3.62026544982425e-06
ENSMUSG00000057738	Sptan1	-0.389728704612818	0.0403892854351791
ENSMUSG00000057835	Zfp119a	-0.539043541866529	0.0278721430047264
ENSMUSG00000058093	Zfp729b	-0.617817234734024	4.92189825939928e-05
ENSMUSG00000058230	Arhgap35	-0.32890224075251	0.00708215756609979
ENSMUSG00000058240	Cryzl1	-0.314513282110711	0.0217982413197275
ENSMUSG00000058291	Zfp68	-0.305443789229885	0.0141055064733737
ENSMUSG00000058503	Fam133b	-0.365132517149015	0.00105999893295878
ENSMUSG00000058690	Ccser2	-0.314978363342582	0.00497578204663025
ENSMUSG00000058748	Zfp958	-0.84455066856384	1.61151079532161e-08
ENSMUSG00000058900	Rsl1	-0.564547555206191	0.00292261975655584
ENSMUSG00000059263	Usp47	-0.303944060057413	0.0108447121158609
ENSMUSG00000059288	Cdyl	-0.398319227535889	0.041431167497249
ENSMUSG00000059475	Zfp426	-0.54030748956417	1.69681329196949e-09
ENSMUSG00000059482	Cfap418	-0.561536093545118	4.31712319425807e-05
ENSMUSG00000059586	Nsmce2	-0.247153501434609	0.00504545711233549
ENSMUSG00000059839	Zfp874b	-0.739334875828572	0.000201742215732302
ENSMUSG00000059920	4930453N24Rik	-0.494869459488329	0.000941183937217023
ENSMUSG00000060032	H2aj	-0.71126949165214	3.22309285143406e-08
ENSMUSG00000060098	Prmt7	-0.287091396319121	0.00306660758606929
ENSMUSG00000060301	2610008E11Rik	-0.721107516885371	0.000248212271032846
ENSMUSG00000060314	Zfp941	-1.85809501333285	3.39644462038167e-06
ENSMUSG00000060373	Hnrnpc	-0.185243962932195	0.0207972176513972
ENSMUSG00000060427	Zfp868	-0.364379699068156	0.0386664695782642
ENSMUSG00000060475	Wtap	-0.357008512575841	0.00381185941914441
ENSMUSG00000060708	Bloc1s4	-0.378492693159944	0.0182328332189438
ENSMUSG00000060862	Zbtb40	-0.476401686199528	0.00131833067899191
ENSMUSG00000061028	Clasrp	-0.359203652341122	0.000460685342660548
ENSMUSG00000061079	Zfp143	-0.530672963183088	0.00195395581466327
ENSMUSG00000061531	Tmem236	-1.47601281258401	3.5144290647784e-06
ENSMUSG00000061607	Mdc1	-0.272645095993185	0.0103329681675053
ENSMUSG00000061613	U2af1	-0.267993351194653	0.0497956658930093
ENSMUSG00000062007	Hsh2d	-1.96456902302182	0.0458213401133765
ENSMUSG00000062093	Gm10110	-0.457251041195218	0.0137501110170831
ENSMUSG00000062248	Cks2	-0.274015766193582	0.00988929693846787
ENSMUSG00000062284	Gm6030	-2.30959829154226	0.000742824900938518
ENSMUSG00000062488	Ifit3b	-3.91242273958563	3.68595001583264e-36
ENSMUSG00000062585	Cnr2	-2.61219245655114	0.0268000884022868
ENSMUSG00000062867	Impdh2	-0.204968510311278	0.0390132546541367
ENSMUSG00000062931	Zfp938	-0.628589880730839	1.01334122891594e-05
ENSMUSG00000063145	Bbs5	-0.467159144357287	0.0016670024263438
ENSMUSG00000063235	Ptpmt1	-0.510506147175985	0.0279611269612931
ENSMUSG00000063253	Scoc	-0.249258010987153	0.0281213299709366
ENSMUSG00000063273	Naa15	-0.39170930726175	0.0315606306148842
ENSMUSG00000063281	Zfp35	-0.44966564394898	2.66063516473693e-05
ENSMUSG00000063548	Gm4825	-2.31564612180653	0.0205234109566828
ENSMUSG00000063550	Nup98	-0.405926206416174	0.0146987377964604
ENSMUSG00000063785	Utp14a	-0.426189155861042	0.0253049324434842
ENSMUSG00000063820	Arl9	-2.01708611825534	8.44750726201814e-08
ENSMUSG00000063884	Ptcd3	-0.304986339113514	0.00865594188968134
ENSMUSG00000063919	Srrm4	-1.88289812522601	0.000629264403897418
ENSMUSG00000064061	Dzip3	-0.283271533426467	0.0259730196210207
ENSMUSG00000064145	Arih2	-0.567908748356945	1.42155274578349e-08
ENSMUSG00000064210	Ano6	-0.301008537904896	0.00077753573835591
ENSMUSG00000064289	Tank	-0.29630340038742	0.00837112529910101
ENSMUSG00000064307	Lrrc51	-0.522872885617586	0.0413711218561185
ENSMUSG00000066036	Ubr4	-0.42587793001684	0.000480584426526169
ENSMUSG00000066278	Vps37b	-0.468356881301292	0.0139477914742025
ENSMUSG00000066440	Zfyve26	-0.264418217046208	0.0331213347001181
ENSMUSG00000066568	Lsm14a	-0.32656593209509	0.00201142409711915
ENSMUSG00000066643	Wdr35	-0.479027028462002	0.00128573983351812
ENSMUSG00000066798	Zbtb6	-0.334573265820777	0.00506058726082758
ENSMUSG00000066880	Zfp617	-0.566550903583203	6.26685396300289e-07
ENSMUSG00000067148	Polr1c	-0.219417964848989	0.0244384368227908
ENSMUSG00000067365	Tmem128	-0.317665727659259	0.00126000197395408
ENSMUSG00000067795	4930444P10Rik	-2.08781792351215	0.00110340545644032
ENSMUSG00000067929	Gm10226	-0.962755011501373	0.0130348870411759
ENSMUSG00000067931	Zfp948	-0.853806653888891	1.70565656163021e-08
ENSMUSG00000068245	Phf11d	-1.80511746550143	0.00992467169398187
ENSMUSG00000068246	Apol9b	-1.63424444891052	0.00891981282951305
ENSMUSG00000068617	Efcab1	-4.46562875762025	0.00348612959203885
ENSMUSG00000068877	Selenbp2	-0.852353648543631	0.00953262384092928
ENSMUSG00000069114	Zbtb10	-0.598324609616715	0.0452349730496871
ENSMUSG00000069206	Zfp874a	-0.939183798724159	3.49440599478224e-12
ENSMUSG00000069267	H3c2	-1.25688053513473	0.0456252278600129
ENSMUSG00000069305	H4c18	-1.47654930409931	0.00578346550807181
ENSMUSG00000069306	H4c17	-2.10784720812839	0.000673222996299366
ENSMUSG00000069874	Irgm2	-0.89991795336098	0.0436204254200393
ENSMUSG00000069892	9930111J21Rik2	-0.636329898747434	0.00701016507297261
ENSMUSG00000069895	Atxn1l	-0.31052478491451	0.026553605946571
ENSMUSG00000069910	Spdl1	-0.296206013283146	0.0497230986778151
ENSMUSG00000070327	Rnf213	-0.396523993191803	0.000691596623758985
ENSMUSG00000070385	Ampd1	-1.12387525151058	0.00507076667575834
ENSMUSG00000070420	Zscan25	-0.636965514480098	7.78844420951049e-06
ENSMUSG00000070697	Utp3	-0.305685831704345	0.0285330058801934
ENSMUSG00000070806	Zmynd12	-1.96215105091323	5.21837211111897e-05
ENSMUSG00000070814	Zswim9	-0.637419233433028	7.9693177254772e-05
ENSMUSG00000070883	Ccdc173	-1.31413208039652	3.85451643192169e-10
ENSMUSG00000070972	Dnajc25	-0.402431323738081	0.0483102615528972
ENSMUSG00000071041	Impdh2-ps	-0.233800408191958	0.0325580258661153
ENSMUSG00000071192	Wfikkn1	-1.11998326955557	0.046678383525758
ENSMUSG00000071267	Zfp942	-0.404264720239544	0.0132930062145868
ENSMUSG00000071350	Setdb2	-0.354221159578927	0.0415958155599818
ENSMUSG00000071359	Tbpl1	-0.542541305268713	1.0806693688518e-06
ENSMUSG00000071477	Zfp777	-0.488410735749047	0.000536928250245802
ENSMUSG00000071533	Pcnp	-0.363820135983249	1.47193631599613e-05
ENSMUSG00000071657	Bscl2	-0.644310592274364	0.000440523660550259
ENSMUSG00000071793	2610005L07Rik	-0.630095210823239	0.000459051188995824
ENSMUSG00000072258	Taf1a	-0.456328704413451	0.0348529515046569
ENSMUSG00000072492	Gm10364	-3.84790357890534	2.74834990764598e-05
ENSMUSG00000072501	Phf20l1	-0.392089425681272	0.0100641251554257
ENSMUSG00000072623	Zfp9	-0.703995140463969	0.000240121051792471
ENSMUSG00000072825	Cep170b	-0.437205054853191	0.00432310595664678
ENSMUSG00000072889	Nfxl1	-0.572062705780151	0.000831316254174264
ENSMUSG00000072945	Ripply1	-0.758271712694826	0.036616319276653
ENSMUSG00000073130	Gm1141	-1.8508687965732	0.00210525105510981
ENSMUSG00000073489	Ifi204	-0.793025545726039	1.59406840298797e-05
ENSMUSG00000073647	Gm10557	-0.578191312536759	0.0295693113231548
ENSMUSG00000073775	Kti12	-0.432427468710575	0.0328297548406061
ENSMUSG00000073856	Iqck	-0.908278667426126	0.0329371080954674
ENSMUSG00000074024	4632427E13Rik	-1.38370729818506	4.17989613529771e-06
ENSMUSG00000074063	Osgin1	-0.267745738710733	0.0102420967578972
ENSMUSG00000074165	Zfp788	-0.502865137945096	0.00574432910900754
ENSMUSG00000074183	Gsta1	-0.565681445937287	0.00249258018683725
ENSMUSG00000074220	Zfp382	-0.743517028963932	0.0147923154003058
ENSMUSG00000074221	Zfp568	-0.581588627643278	1.20813930072333e-05
ENSMUSG00000074340	Ovgp1	-1.48670937079573	2.96797180358346e-05
ENSMUSG00000074449	Poteb	-2.22392743954052	0.0493631768186192
ENSMUSG00000074578	Zfas1	-1.03561224321609	3.99110086270709e-15
ENSMUSG00000074582	Arfgef2	-0.329073325083737	0.000266707106635149
ENSMUSG00000074656	Eif2s2	-0.373402362830997	0.00929467694140004
ENSMUSG00000074794	Arrdc3	-0.535313582550967	0.00390288233282095
ENSMUSG00000074896	Ifit3	-3.75229084814118	1.66585796619567e-55
ENSMUSG00000074909	Ranbp6	-0.48382174875546	2.68039680711045e-07
ENSMUSG00000074922	Fam122a	-0.263174563189348	0.0292799758684208
ENSMUSG00000075040	Zfp408	-0.463270817928484	0.00571754587653029
ENSMUSG00000075122	Cd80	-1.66759397680034	0.00118884948563372
ENSMUSG00000075297	H60b	-0.503133383594943	0.0158956084647223
ENSMUSG00000075307	Klhl41	-1.5482110043685	0.0160231272022571
ENSMUSG00000075334	Rprm	-2.57589485581051	1.6270535551005e-05
ENSMUSG00000075376	Rc3h2	-0.340088224100885	0.0156472760915625
ENSMUSG00000075569	Rsph10b	-1.12179626208575	0.0252638583347637
ENSMUSG00000075600	Zc3h3	-0.371974394309744	0.00100152808745149
ENSMUSG00000075701	Selenos	-0.34101076222762	0.00606981728844707
ENSMUSG00000076757	Trgc4	-1.50228087852672	0.00371004213223348
ENSMUSG00000078184	Rbm8a2	-2.58111989305953	0.00599346034524138
ENSMUSG00000078185	Chml	-0.270856360884395	0.0422318774604732
ENSMUSG00000078302	Foxd1	-0.41952183343609	0.0119084937207904
ENSMUSG00000078515	Ddi2	-0.292924843266078	0.0211579286166958
ENSMUSG00000078671	Chd2	-0.721183000076068	1.40555450833255e-07
ENSMUSG00000078768	Zfp566	-0.673161987204532	0.0363226033800265
ENSMUSG00000078816	Prkcg	-0.726094660257596	0.00348134111883792
ENSMUSG00000078853	Igtp	-0.781387076484396	0.0435264037143271
ENSMUSG00000078922	Tgtp1	-2.53846817276173	0.0001788886978123
ENSMUSG00000078941	Ak6	-0.285232196437185	0.0426419007069658
ENSMUSG00000078994	Zfp429	-0.794856390581213	1.75512973982804e-06
ENSMUSG00000079036	Alkbh1	-0.384479036606118	0.0260445256020681
ENSMUSG00000079083	Jrkl	-0.384929658628294	0.020686299297459
ENSMUSG00000079179	Rab10os	-0.47570631091232	0.0214615077441375
ENSMUSG00000079339	Ifit1bl1	-3.42351453202216	1.24728218056894e-13
ENSMUSG00000079363	Gbp4	-1.17739500811082	0.0236504771019457
ENSMUSG00000079415	Cntf	-1.69251130827842	0.0219112241381272
ENSMUSG00000079477	Rab7	-0.194545274328209	0.0239460144185713
ENSMUSG00000079737	3110001I22Rik	-1.08829158099236	3.41186916362608e-07
ENSMUSG00000081249	Gm11517	-1.44311809135169	3.14993265676888e-07
ENSMUSG00000081893	Gm13273	-4.53279878828095	0.0304810463348458
ENSMUSG00000082082	Gm13230	-0.687120066066293	0.0256908818331437
ENSMUSG00000082292	Gm12250	-2.32983818934644	0.00639092889873259
ENSMUSG00000082396	Zfp389	-2.15410695925994	0.00354563862568626
ENSMUSG00000082474	Gm8213	-2.35517329806612	0.0233130513738259
ENSMUSG00000082794	Gm6806	-4.18217350164992	0.0351162881736372
ENSMUSG00000083012	Fam220a	-0.443906718370718	0.00357841870264533
ENSMUSG00000083649	Rasl2-9	-2.5566296690128	0.0206924007099824
ENSMUSG00000084192	Gm13282	-5.20328620049427	0.000423899430493293
ENSMUSG00000084817	Gm5526	-1.1117159156725	0.00861350657502192
ENSMUSG00000085091	Egfros	-1.00225956849431	0.0324528285552478
ENSMUSG00000085156	Snhg15	-1.34461278831949	4.08562873916553e-10
ENSMUSG00000085385	Snhg17	-0.669053380044331	0.000423899430493293
ENSMUSG00000086003	B230206L02Rik	-1.6051295326014	0.00363112929348217
ENSMUSG00000086290	Snhg12	-1.51228911716904	5.67657158627731e-15
ENSMUSG00000086837	Gm16618	-1.41335064047875	0.00232912478706081
ENSMUSG00000086841	2410006H16Rik	-0.962342312490514	1.73328746558277e-28
ENSMUSG00000086981	Gm12171	-4.62936126902537	0.0426680448598776
ENSMUSG00000087047	1700110K17Rik	-0.646058483782788	0.00287160801332492
ENSMUSG00000087141	Plcxd2	-1.14261723686777	3.64369692611245e-07
ENSMUSG00000089931	Gm8459	-4.50696889766847	0.0475272072143478
ENSMUSG00000090031	4732440D04Rik	-0.719875949155796	0.0125713545758193
ENSMUSG00000090084	Srpx	-3.68134975169624	0.0447340312796729
ENSMUSG00000090120	A730090N16Rik	-2.07839518479764	0.0273342615959438
ENSMUSG00000090272	Mndal	-1.04975194294318	0.0015482646852999
ENSMUSG00000090326	Dthd1	-2.19142316599382	0.0336914032922345
ENSMUSG00000091255	Speer4e	-4.6870309514126	0.00896514819864446
ENSMUSG00000091512	Lamtor3	-0.233345827890859	0.0265684278485665
ENSMUSG00000091625	Lsm5	-0.308197874816597	0.0260300528079624
ENSMUSG00000091649	Phf11b	-2.09625344383072	0.0291246668524819
ENSMUSG00000091931	Gon7	-0.776495500700266	2.76719897356194e-05
ENSMUSG00000091997	Gm6611	-2.20294286920584	1.33251812247515e-05
ENSMUSG00000092203	1110038B12Rik	-0.845384565281143	9.25367518478878e-10
ENSMUSG00000092837	Rpph1	-1.88063709394383	0.0224216457051373
ENSMUSG00000093565	Rab26os	-0.835167678032092	0.0446161761312006
ENSMUSG00000093673	Gm20644	-1.80399077130798	0.00255088297087204
ENSMUSG00000093862	Gm5117	-1.14685718814872	0.0462617935827189
ENSMUSG00000093904	Tomm20	-0.178331555106213	0.0364906577660152
ENSMUSG00000094282	Cfap73	-1.77096780640728	0.0405995904442259
ENSMUSG00000094441	Zfp955a	-0.753008263381577	6.46293513106124e-06
ENSMUSG00000095123	Gm21781	-1.29405027768751	0.000196963870395738
ENSMUSG00000095432	Zfp748	-0.494411311571414	0.0109424309137783
ENSMUSG00000096054	Syne1	-0.617561922465871	0.00016643343867668
ENSMUSG00000096856	Gm10778	-1.26322042262216	0.0330414822945404
ENSMUSG00000096910	Zfp955b	-0.557710979609286	0.00301217679129618
ENSMUSG00000096916	Zfp850	-1.14327865351052	4.69396885811692e-12
ENSMUSG00000097039	Pvt1	-0.489202073938195	0.0292646188446992
ENSMUSG00000097141	Gm10524	-1.04314665890324	0.0132333537683905
ENSMUSG00000097145	9230114K14Rik	-0.825820842893999	0.00708215756609979
ENSMUSG00000097183	Gm17501	-1.06435174561785	0.0183084328702113
ENSMUSG00000097194	9330175E14Rik	-2.08040256456346	8.69927034354105e-05
ENSMUSG00000097195	Snhg5	-0.4787512736472	0.0128189427022179
ENSMUSG00000097245	Gm5421	-1.33317029912914	4.62923208071142e-05
ENSMUSG00000097392	Thoc2l	-0.539519526385954	0.00210674473626366
ENSMUSG00000097564	C430014B12Rik	-5.11615469784398	0.00137732729558633
ENSMUSG00000097743	Gm16973	-1.20316533265205	1.30006446441232e-06
ENSMUSG00000098234	Snhg6	-0.526800941136962	0.00674665975842675
ENSMUSG00000099708	Gm29361	-1.94440102165649	0.00185436950135049
ENSMUSG00000100079	Ifnab	-2.56627650964937	0.0290746791983134
ENSMUSG00000100367	Gm29336	-2.59655741516449	0.0498400264756886
ENSMUSG00000100937	Nscme3l	-1.64008137588879	0.00498630384997528
ENSMUSG00000101878	Gm8203	-0.281375917473795	0.0460954520800401
ENSMUSG00000103256	Gm37647	-4.59317668687815	0.00773637033712775
ENSMUSG00000103382	Gm37755	-3.11377328615238	7.51157459186046e-06
ENSMUSG00000103621	Gm38366	-2.05390345235823	0.029054160331131
ENSMUSG00000103983	Gm20045	-1.49751757523378	0.00679731217129506
ENSMUSG00000105692	Gm43737	-0.873876291486053	0.000425001885673468
ENSMUSG00000106025	Gm42940	-1.21393692055367	0.00176757599553195
ENSMUSG00000106350	Kif19b	-2.09842924646612	0.000601363191102433
ENSMUSG00000106457	Gm42585	-1.88793480017773	0.00506058726082758
ENSMUSG00000106464	C130083M11Rik	-0.497675981356185	0.0329311576562374
