# Supplementary material for: Derepression of the epithelial transcription factor GRHL2 promotes direct hepatocyte-to-cholangiocyte transdifferentiation
Source: PLoS Biol. 2025 Dec 12;23(12):e3003547. doi: 10.1371/journal.pbio.3003547 (PMC12714216; doi:10.1371/journal.pbio.3003547)
Supplement: S6 Table — (TXT) [file pbio.3003547.s019.txt]

Table S6. Genes up-regulated in BMEL cells upon ectopic GRHL2 expression
Ensembl.Gene.Stable.ID	mgi_symbol	logGRHL2vspcDNA	padj
ENSMUSG00000000037	Scml2	2.0326130084997	0.00989867007931897
ENSMUSG00000000049	Apoh	3.5069080396653	0.0045774510598618
ENSMUSG00000000085	Scmh1	0.33241277223412	0.0103311779723752
ENSMUSG00000000093	Tbx2	2.84755221105952	3.11819685539783e-10
ENSMUSG00000000120	Ngfr	4.42464891914193	0.0015543606700561
ENSMUSG00000000125	Wnt3	4.39246762282228	3.09512972475527e-10
ENSMUSG00000000142	Axin2	1.42414769074265	3.54938722464683e-06
ENSMUSG00000000159	Igsf5	0.519690013906596	0.011448192706364
ENSMUSG00000000247	Lhx2	6.66620631044398	2.03371039560792e-07
ENSMUSG00000000253	Gmpr	1.11001423680076	0.0243280056091291
ENSMUSG00000000266	Mid2	0.316644113512897	0.0196364848473275
ENSMUSG00000000296	Tpd52l1	0.524725506561197	3.91988648219197e-05
ENSMUSG00000000303	Cdh1	0.376977410399271	0.00235065118589219
ENSMUSG00000000308	Ckmt1	1.0218180455874	0.00024402265111769
ENSMUSG00000000440	Pparg	0.597848257362744	7.96437697178933e-06
ENSMUSG00000000486	Septin1	1.96067323259869	4.83313720321595e-10
ENSMUSG00000000530	Acvrl1	3.14336294976008	4.13817433969867e-05
ENSMUSG00000000544	Gpa33	3.70624411359553	2.86047930518684e-38
ENSMUSG00000000567	Sox9	0.549352388638806	0.0254520999927285
ENSMUSG00000000628	Hk2	0.467548357983101	1.14871436525974e-07
ENSMUSG00000000632	Sez6	4.77822699356103	0.00753227676736497
ENSMUSG00000000706	Btn1a1	1.97624770905961	0.000307168020595094
ENSMUSG00000000732	Icosl	6.33047734247077	2.0528193192271e-13
ENSMUSG00000000782	Tcf7	0.884376000114931	5.73192810528149e-05
ENSMUSG00000000861	Bcl11a	6.48632850462983	3.73229556794915e-07
ENSMUSG00000000881	Dlg3	1.18955443285738	4.56935809227104e-06
ENSMUSG00000001053	N4bp3	0.667197697454008	0.000705488456055097
ENSMUSG00000001076	C1ql4	4.00307559894441	0.0463517345359567
ENSMUSG00000001225	Slc26a3	3.37792577777533	0.0126761904178947
ENSMUSG00000001288	Rarg	0.304934190080337	0.0172076800487733
ENSMUSG00000001313	Rnd2	1.09665784797835	3.26201258393955e-05
ENSMUSG00000001383	Zmat2	0.354790424958449	0.00313300469722118
ENSMUSG00000001403	Ube2c	0.272931761193264	0.0435099436979744
ENSMUSG00000001420	Tmem79	1.46879845210328	1.28123582475736e-15
ENSMUSG00000001435	Col18a1	0.336087171666145	0.00218496666046496
ENSMUSG00000001444	Tbx21	3.35392965840838	4.32534022056912e-05
ENSMUSG00000001482	Def8	0.634758123290994	3.24777207429487e-06
ENSMUSG00000001496	Nkx2-1	5.91363208258209	3.30687121867077e-06
ENSMUSG00000001497	Pax9	0.759609417112975	0.0141738664612783
ENSMUSG00000001510	Dlx3	1.24140464976489	7.13597290459526e-09
ENSMUSG00000001552	Jup	0.469473723310889	0.000446459916996022
ENSMUSG00000001566	Mnx1	1.63249597474629	0.0105341504152985
ENSMUSG00000001583	Tnk1	2.30230581830469	3.45788009566943e-05
ENSMUSG00000001656	Hoxc11	6.24179022935703	1.98880664940762e-06
ENSMUSG00000001665	Gstt3	2.14815963569293	0.00264469880774324
ENSMUSG00000001763	Tspan33	1.39988560377637	1.98880664940762e-06
ENSMUSG00000001815	Evx2	4.96488899486389	0.0019863692462225
ENSMUSG00000001819	Hoxd13	6.28113690925138	1.30999030549373e-06
ENSMUSG00000001918	Slc1a5	0.358199276379273	0.00336413429641844
ENSMUSG00000001930	Vwf	2.81338968084898	9.61948790588453e-06
ENSMUSG00000001946	Esam	1.10427291044672	0.00685517242047392
ENSMUSG00000002020	Ltbp2	1.79018266866415	0.000174526541350311
ENSMUSG00000002059	Rab34	0.253705705236933	0.048384907896895
ENSMUSG00000002068	Ccne1	0.32683849637163	0.0333502680209358
ENSMUSG00000002100	Mybpc3	2.47088907738512	0.0193938813497418
ENSMUSG00000002104	Rapsn	3.01540436840371	6.57101211054932e-07
ENSMUSG00000002107	Celf2	0.232781438816003	0.0142120211374375
ENSMUSG00000002228	Ppm1j	2.87313973203619	1.33251812247515e-05
ENSMUSG00000002249	Tead3	0.649999900641969	0.00134398629431524
ENSMUSG00000002332	Dhrs1	0.415569712220466	0.0272270170274831
ENSMUSG00000002475	Abhd3	1.58844653778259	1.33863818492283e-10
ENSMUSG00000002500	Rpl3l	2.42254553161698	8.90304085395759e-05
ENSMUSG00000002633	Shh	5.30377731602981	0.00121983956628569
ENSMUSG00000002668	Dennd1c	1.30931156019912	1.26451916972512e-05
ENSMUSG00000002688	Prkd1	2.21802790458186	3.46405807489206e-19
ENSMUSG00000002771	Grin2d	2.31526295945447	0.000667146224767545
ENSMUSG00000002885	Adgre5	0.350377147280162	0.0165397398849182
ENSMUSG00000002900	Lamb1	0.522506485877561	5.25005667096806e-08
ENSMUSG00000002908	Kcnn1	2.04794887544642	6.5294317250215e-08
ENSMUSG00000002980	Bcam	1.72478410263745	0.00425424047295981
ENSMUSG00000003051	Elf3	0.941885073761678	0.0408154149956529
ENSMUSG00000003123	Lipe	0.943434302388756	0.000120166881502683
ENSMUSG00000003153	Slc2a3	3.05623881348852	0.000710652985826889
ENSMUSG00000003271	Sult2b1	0.369332750755066	0.00322993765363234
ENSMUSG00000003282	Plag1	0.823172535473028	0.025753629480422
ENSMUSG00000003283	Hck	6.47062145957817	3.69268493597138e-07
ENSMUSG00000003308	Keap1	0.216328055876248	0.022238461410908
ENSMUSG00000003346	Abhd17a	0.237284181104348	0.0129007533355251
ENSMUSG00000003418	St8sia6	4.22441878380487	0.00267718559330714
ENSMUSG00000003437	Paf1	0.473438623918192	0.00023204163203695
ENSMUSG00000003476	Crhr2	6.40608121271237	6.41668872850484e-07
ENSMUSG00000003555	Cyp17a1	3.97663498923751	0.0492383200319218
ENSMUSG00000003812	Dnase2a	0.425576014283915	0.0358214143041464
ENSMUSG00000003865	Gys1	0.546814039950905	0.000473385696520612
ENSMUSG00000003955	Fam162a	0.576033946805448	0.0389060303663783
ENSMUSG00000004040	Stat3	0.218375391086136	0.0258781420191812
ENSMUSG00000004054	Map3k11	0.17758843368759	0.0438814892209654
ENSMUSG00000004105	Angptl2	0.86239437005535	0.00155178123503881
ENSMUSG00000004113	Cacna1b	1.36360370183351	0.011570118640328
ENSMUSG00000004151	Etv1	2.43774045551294	0.00329022695393858
ENSMUSG00000004187	Kifc2	1.51280527617196	1.29659518849796e-07
ENSMUSG00000004231	Pax2	0.457996688696978	0.013299168823589
ENSMUSG00000004267	Eno2	2.03375846687103	0.000180065389421058
ENSMUSG00000004415	Col26a1	4.01328822849327	0.0470885305512711
ENSMUSG00000004500	Zfp324	0.522760996690945	0.0219112241381272
ENSMUSG00000004552	Ctse	0.829290327327707	1.53199115248674e-05
ENSMUSG00000004558	Ndrg2	0.986851051402148	0.00442290410700234
ENSMUSG00000004626	Stxbp2	0.264313401132304	0.0190563522936874
ENSMUSG00000004633	Chn2	0.391244525214344	0.000711759517395149
ENSMUSG00000004771	Rab11a	0.342838475314649	0.00633465886277701
ENSMUSG00000004791	Pgf	1.37248096945302	0.0187397158966645
ENSMUSG00000004815	Dgkq	0.522592619535327	0.000137544824448953
ENSMUSG00000004864	Mapk13	2.74455412216777	8.79944224146915e-14
ENSMUSG00000004891	Nes	2.7591782923372	0.0252341159067588
ENSMUSG00000004892	Bcan	6.61437630951586	1.37010105626319e-07
ENSMUSG00000005087	Cd44	0.243899801569991	0.0246641541608396
ENSMUSG00000005232	G6pc2	5.09414554593878	0.00264469880774324
ENSMUSG00000005251	Ripk4	0.376976967933772	0.000210237559390932
ENSMUSG00000005360	Slc1a3	4.14562745945732	0.034663603611038
ENSMUSG00000005503	Evx1	5.27544551422157	0.000167601074275325
ENSMUSG00000005640	Insrr	5.74889835456968	2.81073275400258e-05
ENSMUSG00000005917	Otx1	1.29511637541797	1.10257996470232e-08
ENSMUSG00000005950	P2rx5	1.31478532873118	0.00562673005654052
ENSMUSG00000005952	Trpv1	1.99230089376707	0.000338034138522965
ENSMUSG00000005958	Ephb3	1.23363159450906	6.26685396300289e-07
ENSMUSG00000005986	Ankrd13d	0.810507767217228	7.81147190833764e-06
ENSMUSG00000006127	Inpp5k	0.297360373570477	0.0274305830068096
ENSMUSG00000006154	Eps8l1	2.73152101934449	4.63461622302095e-07
ENSMUSG00000006179	Prss16	3.24957611399458	3.95853757202794e-07
ENSMUSG00000006235	Epor	1.85512147619197	0.000111434196923361
ENSMUSG00000006269	Atp6v1b1	3.81815106626268	0.0369287548866337
ENSMUSG00000006270	Vax1	8.74743298832786	4.59948465561806e-14
ENSMUSG00000006310	Zbtb32	1.1703961806495	1.39293612306127e-07
ENSMUSG00000006342	Susd2	1.31116381862526	0.00408038066182024
ENSMUSG00000006362	Cbfa2t3	1.27115450732217	5.22059397190048e-05
ENSMUSG00000006457	Actn3	1.57020998934846	0.0106395688514641
ENSMUSG00000006471	Ndor1	0.406048920102846	0.00148619907758337
ENSMUSG00000006476	Nsmf	0.517989464450593	0.00448783639531315
ENSMUSG00000006517	Mvd	0.44744718717268	0.00447204460120356
ENSMUSG00000006538	Ihh	2.43098759629997	1.34538943087082e-10
ENSMUSG00000006567	Atp7b	1.20865785496641	0.0290885735051242
ENSMUSG00000006574	Slc4a1	4.851432462523	1.64589969933703e-07
ENSMUSG00000006649	Nphs1	4.01925220106023	0.0493031364472063
ENSMUSG00000006930	Hap1	0.442207294932855	0.0258534614371698
ENSMUSG00000006958	Chrd	1.10470815194146	3.90055551654898e-06
ENSMUSG00000007034	Slc44a4	1.5216820507691	0.0294543721394583
ENSMUSG00000007038	Neu1	0.359603753133183	0.0420233482709088
ENSMUSG00000007594	Hapln4	1.37364979282697	0.000414184261902365
ENSMUSG00000007610	Gtpbp3	0.376992893274531	0.0012000956700654
ENSMUSG00000007656	Arpp19	0.277722023625591	0.00177865370612823
ENSMUSG00000007888	Crlf1	0.817627892496404	0.0243224158039303
ENSMUSG00000007891	Ctsd	0.223199829314725	0.0343097575861422
ENSMUSG00000007987	Ift22	0.273868528831988	0.041258594065071
ENSMUSG00000008153	Clstn3	5.22379446293457	0.000146789230923846
ENSMUSG00000008167	Fbxw9	0.320883738981859	0.00227787356837627
ENSMUSG00000008601	Rab25	3.497978559833	8.54817983962301e-17
ENSMUSG00000008999	Bmp7	1.08573584083661	8.81228334354099e-10
ENSMUSG00000009070	Rsph14	4.5359814151741	0.0135268190022751
ENSMUSG00000009075	Cabp7	3.77777732105008	3.39871979713624e-05
ENSMUSG00000009097	Tbx1	5.96664517255872	1.75530753293933e-05
ENSMUSG00000009248	Ascl2	5.78171652854698	2.61440410502759e-05
ENSMUSG00000009487	Otog	4.02310343373089	6.39706332565205e-07
ENSMUSG00000009545	Kcnq1	2.3606333752637	0.00941519819871455
ENSMUSG00000009575	Cbx5	0.280952553909222	0.00702224297217719
ENSMUSG00000009621	Vav2	0.306620447148451	0.0146746885492348
ENSMUSG00000009681	Bcr	0.366356505382352	1.57610236267234e-05
ENSMUSG00000010021	Kif19a	3.30244412511938	0.00442290410700234
ENSMUSG00000010064	Slc38a3	1.02133644721605	4.02340263009906e-06
ENSMUSG00000010066	Cacna2d2	3.15166897529718	0.000731818651556526
ENSMUSG00000010080	Epn3	0.926876862313102	2.73009105270495e-14
ENSMUSG00000010175	Prox1	1.05646740382982	1.24014382416165e-08
ENSMUSG00000010277	2610507B11Rik	0.186396794804861	0.0341971872593039
ENSMUSG00000010505	Myt1	2.9477413018107	0.0166894168021564
ENSMUSG00000010660	Plcd1	0.73067971752422	1.82192204634355e-07
ENSMUSG00000010760	Phlda2	0.406342083522161	0.0229520625590495
ENSMUSG00000010825	Grid2ip	4.57748453770353	0.00283673451571742
ENSMUSG00000011148	Adssl1	0.94456202315629	0.00015652029137839
ENSMUSG00000011752	Pgam1	0.381355492734562	0.00404906093242277
ENSMUSG00000012350	Ehf	3.34026279111901	1.19927999465156e-08
ENSMUSG00000012519	Mlkl	1.08751139363059	4.17467668191145e-08
ENSMUSG00000012819	Cdh23	1.92543215347493	0.0105647129647641
ENSMUSG00000013033	Adgrl1	1.42499342477282	1.43199357919623e-16
ENSMUSG00000013076	Amotl1	0.506231919682561	3.09969118176194e-13
ENSMUSG00000013155	Enkd1	0.280984663267259	0.0332857969941379
ENSMUSG00000013275	Slc41a1	0.823045469218992	3.00818182537007e-09
ENSMUSG00000013338	Fer1l4	1.99556287824815	8.79342204420524e-07
ENSMUSG00000013419	Zfp651	0.544006480656493	0.000197200890343237
ENSMUSG00000013483	Card14	0.516988475107921	0.00569006171517011
ENSMUSG00000013846	St3gal1	0.315586135535085	0.00364970245223531
ENSMUSG00000013997	Nit1	0.360833564476599	0.0470038545369208
ENSMUSG00000014030	Pax5	5.0098555850045	5.71664025520294e-06
ENSMUSG00000014198	Zfp385c	2.93765068614461	0.0104473429317782
ENSMUSG00000014361	Mertk	1.49222047491807	7.92987135217711e-06
ENSMUSG00000014602	Kif1a	3.38997325419062	4.12916988776255e-12
ENSMUSG00000014791	Elmo3	0.911150076405117	0.00052199030350898
ENSMUSG00000014852	Adamts13	4.33783633758739	4.2895817080429e-06
ENSMUSG00000015053	Gata2	3.25137479302052	8.35414189619136e-17
ENSMUSG00000015085	Entpd2	5.01840147204602	0.000474659129134357
ENSMUSG00000015093	Clic3	1.06288479115701	0.0315057423589192
ENSMUSG00000015134	Aldh1a3	1.9916570988939	5.64888285673741e-07
ENSMUSG00000015342	Xk	0.618431335562311	0.00129308204012594
ENSMUSG00000015501	Hivep2	0.707959082829222	2.44334920600294e-05
ENSMUSG00000015599	Ttbk1	3.08016357485605	0.000699350694015987
ENSMUSG00000015787	Abo	3.31881379050148	0.0249150089289133
ENSMUSG00000015790	Surf1	0.49113499890158	9.93691352728746e-07
ENSMUSG00000015846	Rxra	0.295821863191079	0.000757202356489998
ENSMUSG00000015944	Castor2	0.400282503103755	0.0166894168021564
ENSMUSG00000015957	Wnt11	2.7161936274471	5.12430920191693e-07
ENSMUSG00000016028	Celsr1	0.63599293233092	0.00244356329767056
ENSMUSG00000016262	Sertad4	1.14869796620098	1.96222495405131e-10
ENSMUSG00000016520	Lnx2	0.283887707187746	0.0132878784793894
ENSMUSG00000016624	Phf21b	0.787424037184514	0.0156679377797002
ENSMUSG00000016758	Bik	4.10345960609897	0.0130375080802172
ENSMUSG00000016763	Scube1	4.75891924526353	0.00434759703720503
ENSMUSG00000016933	Plcg1	0.341249951348927	0.00604499357033165
ENSMUSG00000016942	Tmprss6	2.1641327500528	0.0265570021084185
ENSMUSG00000017009	Sdc4	0.253545243502243	0.000202397398638869
ENSMUSG00000017167	Cntnap1	1.30184175346687	0.0131775372215633
ENSMUSG00000017204	Gsdma	6.0259856796203	1.3087643448393e-09
ENSMUSG00000017405	Nek8	0.275219221459593	0.029360944538723
ENSMUSG00000017412	Cacnb4	2.49371253715185	9.15134229392185e-05
ENSMUSG00000017446	C1qtnf1	2.58099894529355	2.65659505079695e-08
ENSMUSG00000017607	Tns4	3.1053266329793	3.53599668512218e-13
ENSMUSG00000017639	Rab11fip4	0.593116510961064	0.00129946852375143
ENSMUSG00000017724	Etv4	0.419149608807608	4.92189825939928e-05
ENSMUSG00000017897	Eya2	0.626602954792819	0.0409762184341773
ENSMUSG00000018042	Cyb5r3	0.199289329223836	0.035067428013909
ENSMUSG00000018166	Erbb3	2.58935609356595	1.80925508378558e-46
ENSMUSG00000018263	Tbx5	5.60298077569121	6.86674470532368e-05
ENSMUSG00000018334	Ksr1	0.347707895582157	0.0180467370827472
ENSMUSG00000018339	Gpx3	1.33096612718104	0.00717658750901402
ENSMUSG00000018340	Anxa6	0.821992755993632	0.00100839306584442
ENSMUSG00000018362	Kpna2	0.201401365798336	0.0388856564199994
ENSMUSG00000018387	Shroom1	0.372671802627048	0.0434423200452193
ENSMUSG00000018398	Septin8	0.1757292872763	0.0414085242869055
ENSMUSG00000018470	Kcnab3	0.726622558577417	0.00420698086291928
ENSMUSG00000018486	Wnt9b	6.69716901689298	1.48406343654453e-07
ENSMUSG00000018500	Adora2b	3.42115672517939	0.0017720178625508
ENSMUSG00000018554	Ybx2	1.84945335496162	0.0188479623917531
ENSMUSG00000018566	Slc2a4	2.22018739513243	0.000540794026769508
ENSMUSG00000018574	Acadvl	0.428121609148341	0.000254045814502167
ENSMUSG00000018585	Atox1	0.570695552328965	1.22408090084703e-05
ENSMUSG00000018634	Crhr1	6.46866822571276	1.26673267621617e-06
ENSMUSG00000018654	Ikzf1	3.64063605908624	0.00587838292511764
ENSMUSG00000018672	Copz2	1.54305731399885	0.00495782152369517
ENSMUSG00000018698	Lhx1	4.62037199865031	1.70848743063335e-06
ENSMUSG00000018822	Sfrp5	2.25956430000749	0.0245454166696002
ENSMUSG00000018845	Unc45b	4.00648272328667	0.0132878784793894
ENSMUSG00000018906	P4ha2	0.773933846111842	3.28430634673963e-12
ENSMUSG00000018920	Cxcl16	1.63937857112843	3.67613205117555e-06
ENSMUSG00000019088	Dnase1l1	0.461609864412946	0.0286243189895413
ENSMUSG00000019189	Rnf145	0.345864453837281	0.0114435815161636
ENSMUSG00000019302	Atp6v0a1	0.269788707511466	0.00651939867575142
ENSMUSG00000019312	Grb7	0.503362756323975	0.0466911094530139
ENSMUSG00000019338	Zfp687	0.272964204240932	0.00302622076653272
ENSMUSG00000019433	Gipc1	0.378198237453809	0.0269353395870323
ENSMUSG00000019437	Tlcd1	0.338489612179497	0.00247430883394193
ENSMUSG00000019461	Plscr3	0.502122280318683	3.02978670439365e-06
ENSMUSG00000019590	Cyb561	0.605299715039259	1.96222495405131e-10
ENSMUSG00000019718	L3hypdh	0.908747473729688	0.00452837073573794
ENSMUSG00000019779	Frk	0.452595886118687	0.00258006571198676
ENSMUSG00000019789	Hey2	1.33362973993651	0.000251807425502103
ENSMUSG00000019803	Nr2e1	4.57291827265906	0.000112478736724359
ENSMUSG00000019810	Fuca2	1.27665244991281	5.51067738228324e-09
ENSMUSG00000019851	Perp	0.244190212644188	0.0088735353636849
ENSMUSG00000019853	Hebp2	2.28263804006302	0.000112407352567822
ENSMUSG00000019865	Nmbr	3.63683729276104	0.0205839415025755
ENSMUSG00000019916	P4ha1	0.385855550492663	0.00898401299178924
ENSMUSG00000019927	Ube2d1	0.237122441313445	0.031126874337904
ENSMUSG00000019952	Poc1b	0.521117980064218	0.00060444480821334
ENSMUSG00000019960	Dusp6	0.297983134651356	0.0296701546912288
ENSMUSG00000019996	Map7	1.18827899969804	6.34324273170141e-16
ENSMUSG00000019997	Ccn2	0.308200377980253	0.00302048188470449
ENSMUSG00000020027	Socs2	1.12540587636506	0.000174812814315142
ENSMUSG00000020052	Ascl1	4.8817328727425	0.0017968295501043
ENSMUSG00000020057	Dram1	1.99224488917532	0.00102523389034188
ENSMUSG00000020067	Mypn	5.08571732337996	0.0013239474178763
ENSMUSG00000020090	Npffr1	4.29446136484156	0.00233926328146747
ENSMUSG00000020092	Pald1	0.382976420803031	0.0018856947060753
ENSMUSG00000020131	Pcsk4	0.805537547544378	0.00333733786137299
ENSMUSG00000020140	Lgr5	1.02404991398226	0.0370491536140151
ENSMUSG00000020159	Gabrp	2.24536466014436	0.0155976986089457
ENSMUSG00000020178	Adora2a	1.0948558218274	0.00547468657334844
ENSMUSG00000020190	Mknk2	0.425632746799776	4.40183034461627e-05
ENSMUSG00000020218	Wif1	4.50666103030055	0.00833982438048251
ENSMUSG00000020253	Ppm1m	0.427077615435976	0.0462617935827189
ENSMUSG00000020263	Appl2	0.276382665766586	0.00871050491170422
ENSMUSG00000020277	Pfkl	0.749324662326771	0.00203740574387781
ENSMUSG00000020279	Il9r	1.54868932663438	0.00387175682724451
ENSMUSG00000020282	Rhbdf1	0.490791318369035	6.20513844790071e-05
ENSMUSG00000020297	Nsg2	6.23954613714963	8.43343770722238e-07
ENSMUSG00000020303	Stc2	3.85174737310862	1.06991238561643e-09
ENSMUSG00000020317	Theg	3.82058534414303	0.040628838918692
ENSMUSG00000020340	Cyfip2	1.04142104486282	0.00600253598608932
ENSMUSG00000020363	Gfpt2	3.03985833997606	0.0022781106838021
ENSMUSG00000020375	Rufy1	0.328592612263482	0.0362865008246371
ENSMUSG00000020388	Pdlim4	3.59571096216427	0.0428911319959756
ENSMUSG00000020393	Kremen1	0.357204108235835	0.00447872851479677
ENSMUSG00000020396	Nefh	1.70394720560043	0.0498661352018375
ENSMUSG00000020427	Igfbp3	0.382939275885129	0.00166582620989399
ENSMUSG00000020453	Patz1	0.318063446959771	0.0057831370752671
ENSMUSG00000020476	Dbnl	0.232741314894641	0.0219112241381272
ENSMUSG00000020536	Llgl1	0.344706875293778	0.0390972628190914
ENSMUSG00000020545	Lrrc72	4.15085455112222	0.0414275660387884
ENSMUSG00000020566	Atp6v1c2	1.73378845682294	0.00219690265025207
ENSMUSG00000020592	Sdc1	0.336651910149628	0.00248058455595441
ENSMUSG00000020599	Rgs9	3.00760113105932	0.0174394759300904
ENSMUSG00000020601	Trib2	1.28124287810458	0.0461137098474716
ENSMUSG00000020607	Lratd1	1.57210936389061	9.77056822165514e-30
ENSMUSG00000020614	Fam20a	3.89328145467847	4.3316578060613e-07
ENSMUSG00000020620	Abca8b	0.933580228868712	0.0184321917619472
ENSMUSG00000020627	Klhl29	4.61770848423739	0.0102256537389274
ENSMUSG00000020647	Ncoa1	0.48016302622098	0.00412568237454514
ENSMUSG00000020651	Slc26a4	6.17948185689001	2.77929323351106e-07
ENSMUSG00000020658	Efr3b	2.67553916539062	9.08328685302977e-08
ENSMUSG00000020668	Kif3c	0.37653035619866	0.00497196507524621
ENSMUSG00000020669	Sh3yl1	0.54877180351462	9.21471981150276e-05
ENSMUSG00000020681	Ace	5.2116516672161	7.68503926627444e-26
ENSMUSG00000020723	Cacng4	4.8793019813512	0.00307813152074327
ENSMUSG00000020733	Slc9a3r1	0.267168901381652	0.0349497654176999
ENSMUSG00000020734	Grin2c	8.64325068006296	2.73009105270495e-14
ENSMUSG00000020737	Jpt1	0.311263535095006	0.00703165247794696
ENSMUSG00000020782	Llgl2	0.329335787101469	2.55828934097551e-05
ENSMUSG00000020785	Camkk1	0.293676306528549	0.0441820438596236
ENSMUSG00000020805	Slc13a5	3.94402416239603	0.0154907218627945
ENSMUSG00000020810	Cygb	5.81863753912944	1.66284763331269e-05
ENSMUSG00000020811	Wscd1	5.03855774402219	0.00226023430455518
ENSMUSG00000020826	Nos2	5.70256493313828	0.000187103708805389
ENSMUSG00000020828	Pld2	0.977656287915699	1.91704270314556e-07
ENSMUSG00000020829	Slc46a1	1.20384943411988	5.07335806068756e-05
ENSMUSG00000020830	Vmo1	5.08255435914713	0.00116246387218234
ENSMUSG00000020836	Coro6	0.611624643610959	0.0122189661075553
ENSMUSG00000020838	Slc6a4	2.87027696540796	8.25714906175471e-06
ENSMUSG00000020848	Doc2b	2.32423750514129	0.00102523389034188
ENSMUSG00000020866	Cacna1g	2.48453599008384	3.13691306967404e-20
ENSMUSG00000020868	Xylt2	0.492571495946772	0.00357743774489691
ENSMUSG00000020882	Cacnb1	2.51736973412729	2.75551733192805e-07
ENSMUSG00000020887	A230052G05Rik	5.34111082326899	0.000503671743894307
ENSMUSG00000020891	Alox8	6.00127195883961	2.60331174001929e-05
ENSMUSG00000020892	Aloxe3	2.05661589944221	1.6598879136403e-06
ENSMUSG00000020901	Pik3r5	3.33963058034109	3.85247765046573e-09
ENSMUSG00000020902	Ntn1	2.5124125016643	2.13169296745369e-11
ENSMUSG00000020905	Usp43	1.51541861921789	1.35753026238187e-08
ENSMUSG00000020914	Top2a	0.2185831313016	0.013460547797068
ENSMUSG00000020917	Acly	0.330422028082471	2.66222866469075e-07
ENSMUSG00000020926	Adam11	1.63252540013308	0.000506813854767193
ENSMUSG00000020937	Plcd3	0.285868644058144	0.015747577187844
ENSMUSG00000020950	Foxg1	0.350125928801429	0.001468938821961
ENSMUSG00000020953	Coch	2.11585340959124	0.0147408682707023
ENSMUSG00000020963	Tshr	1.78369915608476	0.00371507053689768
ENSMUSG00000021003	Galc	0.460179125775274	0.000561480068556374
ENSMUSG00000021010	Npas3	1.56193222849927	0.00478941495110427
ENSMUSG00000021033	Gstz1	0.399661919526568	0.0433559514106947
ENSMUSG00000021061	Sptb	2.08987691473115	1.77375688969213e-14
ENSMUSG00000021062	Rab15	5.5842971772856	5.50913375030301e-05
ENSMUSG00000021066	Atl1	0.670990325961436	0.0167282120594413
ENSMUSG00000021095	Gsc	5.32746283625729	0.000375664519879974
ENSMUSG00000021098	4930447C04Rik	3.44492840722285	0.0466230976070544
ENSMUSG00000021099	Six6	5.04356838348938	0.00333733786137299
ENSMUSG00000021108	Prkch	2.86863188493898	9.21092961969131e-09
ENSMUSG00000021118	Plek2	0.279356178380678	0.0245304974386769
ENSMUSG00000021125	Arg2	1.87672473873734	0.00157488500782065
ENSMUSG00000021130	Galnt16	1.99658912928285	0.000567948754187241
ENSMUSG00000021136	Smoc1	5.53874846240325	1.73433205923701e-10
ENSMUSG00000021187	Tc2n	3.63749298120089	0.00745316166700184
ENSMUSG00000021190	Lgmn	0.274907178522129	0.0290931973982954
ENSMUSG00000021198	Unc79	3.54907102818499	0.00474788239877808
ENSMUSG00000021216	Tubal3	2.50307579383616	0.00731464526747632
ENSMUSG00000021221	Dpf3	1.94821703046967	0.0425842838255175
ENSMUSG00000021238	Aldh6a1	0.543699616915803	0.0164909867534663
ENSMUSG00000021259	Cyp46a1	2.48145056504517	0.0308103511959397
ENSMUSG00000021273	Fdft1	0.336731214628379	0.0374907015523966
ENSMUSG00000021281	Tnfaip2	0.657406457637758	1.18314392216192e-07
ENSMUSG00000021285	Ppp1r13b	0.430006232082707	0.00067233855977133
ENSMUSG00000021294	Kif26a	4.40801375281695	7.29497251958218e-05
ENSMUSG00000021303	Gng4	5.44580588876461	8.37770871567241e-05
ENSMUSG00000021313	Ryr2	2.00551091471998	0.000286369039002566
ENSMUSG00000021337	Scgn	4.46178486958646	0.0215268216355418
ENSMUSG00000021338	Carmil1	0.259720696303115	0.0024131637709371
ENSMUSG00000021356	Irf4	3.78530204575113	3.36258045586525e-05
ENSMUSG00000021359	Tfap2a	1.26433097019177	6.10787267236604e-07
ENSMUSG00000021381	Barx1	6.6004457405322	2.02150315445481e-07
ENSMUSG00000021451	Sema4d	0.770209154394228	7.35922297421707e-08
ENSMUSG00000021464	Ror2	4.24050121474979	0.0232285442367526
ENSMUSG00000021478	Drd1	4.83129531099245	0.00370082403330093
ENSMUSG00000021506	Pitx1	1.55435183105981	7.84462827296203e-07
ENSMUSG00000021514	Zfp369	0.477797036714449	0.0132578692112696
ENSMUSG00000021565	Slc6a19	1.02224769761394	0.0249150089289133
ENSMUSG00000021567	Nkd2	5.1903265817821	3.6118964635743e-15
ENSMUSG00000021573	Tppp	2.50357415943563	0.00126000197395408
ENSMUSG00000021587	Pcsk1	4.94954289610653	0.0017168922030845
ENSMUSG00000021594	Srd5a1	0.725276076115251	1.55497832068373e-06
ENSMUSG00000021596	Mctp1	3.68450495917072	0.0086313213418415
ENSMUSG00000021604	Irx4	7.18291691857483	4.30945741208256e-09
ENSMUSG00000021609	Slc6a3	5.9904620544806	4.84278493191468e-07
ENSMUSG00000021636	Marveld2	0.73200323139096	7.286403449501e-09
ENSMUSG00000021638	Ocln	1.21343591649454	1.93369135663391e-12
ENSMUSG00000021646	Mccc2	0.501607992597602	0.00162487790510441
ENSMUSG00000021665	Hexb	0.310163891457744	0.0255410627478278
ENSMUSG00000021678	F2rl1	0.576051262903302	0.000193398633404579
ENSMUSG00000021685	Otp	3.70916976432251	0.0328296796251166
ENSMUSG00000021696	Elovl7	0.341620154905272	0.0137469215850448
ENSMUSG00000021699	Pde4d	0.413683080111471	0.0131812501358485
ENSMUSG00000021703	Serinc5	0.494681625100707	0.0071282521879806
ENSMUSG00000021743	Fezf2	5.30647391639224	0.000693497772686011
ENSMUSG00000021750	Fam107a	0.779585409221736	0.0100839341404001
ENSMUSG00000021751	Acox2	1.03858460179721	0.000367018533688404
ENSMUSG00000021759	Plpp1	0.834720593769774	3.55747602272432e-06
ENSMUSG00000021779	Thrb	1.69308655422623	8.54738602788376e-11
ENSMUSG00000021822	Plau	1.07876516863903	6.95005801903196e-17
ENSMUSG00000021835	Bmp4	0.526041364299922	0.0224216457051373
ENSMUSG00000021895	Arhgef3	0.539996876220387	0.000321031307653255
ENSMUSG00000021903	Galnt15	5.28357073147594	4.42367329347305e-09
ENSMUSG00000021966	Prss52	4.02004339248776	0.000220427838633471
ENSMUSG00000021974	Fgf9	3.91343640523428	0.00114655529436028
ENSMUSG00000021983	Atp8a2	1.00016013825829	0.0159604782161097
ENSMUSG00000021986	Amer2	4.99001454860291	0.000196752258414456
ENSMUSG00000021994	Wnt5a	1.22247971677175	5.08336944586048e-05
ENSMUSG00000022018	Rgcc	2.20392532407469	0.00504490016386935
ENSMUSG00000022037	Clu	0.444029510351258	0.00033748379870143
ENSMUSG00000022051	Bnip3l	0.443720094703029	0.0221239233233064
ENSMUSG00000022053	Ebf2	5.04044869400041	0.000633177893233255
ENSMUSG00000022055	Nefl	0.977068448433646	0.00929169249321329
ENSMUSG00000022090	Pdlim2	0.251950486808993	0.0281621948852113
ENSMUSG00000022091	Sorbs3	0.607148214946077	0.0134834945430808
ENSMUSG00000022096	Hr	1.37770781802582	2.10294154087003e-14
ENSMUSG00000022097	Sftpc	4.52316161859602	0.00936654413286147
ENSMUSG00000022098	Bmp1	0.439113030882616	7.50458259586679e-09
ENSMUSG00000022099	Dmtn	2.58133690358538	2.84187128170201e-06
ENSMUSG00000022101	Fgf17	4.94863928654711	0.000444269175886261
ENSMUSG00000022125	Cln5	0.628275916807419	3.59782474023624e-09
ENSMUSG00000022144	Gdnf	2.95084038788281	0.0244384368227908
ENSMUSG00000022176	Rem2	0.648304440019749	0.0088735353636849
ENSMUSG00000022180	Slc7a8	2.22220790032775	0.00364792828981292
ENSMUSG00000022181	C6	4.1015150868667	0.0121930897514865
ENSMUSG00000022186	Oxct1	0.356257980340199	0.000603200282982669
ENSMUSG00000022197	Pdzd2	1.18005734782353	0.049382848093802
ENSMUSG00000022203	Efs	5.45997970591827	3.61957913326236e-05
ENSMUSG00000022211	Carmil3	2.3084789918709	0.000368625934343124
ENSMUSG00000022218	Tgm1	1.74132531790667	0.000370325122300109
ENSMUSG00000022231	Sema5a	1.26306046720835	0.00145381310201038
ENSMUSG00000022237	Ankrd33b	1.33085432450546	1.52467984398049e-06
ENSMUSG00000022245	Skor1	6.50519071861172	2.56435575411112e-07
ENSMUSG00000022253	Nadk2	0.477870602569067	0.000103966369112171
ENSMUSG00000022261	Sdc2	0.325230479583199	0.0180085884691319
ENSMUSG00000022262	Dnah5	3.80957863685615	0.0379024198186027
ENSMUSG00000022270	Retreg1	0.320765619379571	0.000981339189066105
ENSMUSG00000022286	Grhl2	5.06361879866107	4.09804282590897e-12
ENSMUSG00000022351	Sqle	0.244369144057299	0.0341207443436701
ENSMUSG00000022376	Adcy8	2.68284386987588	8.33100453930186e-13
ENSMUSG00000022382	Wnt7b	1.10833423403911	7.15114226790807e-13
ENSMUSG00000022415	Syngr1	1.10001604329109	0.0016185470369058
ENSMUSG00000022416	Cacna1i	3.36746326365172	0.000163323326898118
ENSMUSG00000022436	Sh3bp1	0.362946473190168	0.0165397398849182
ENSMUSG00000022454	Nell2	1.34293922654884	6.29482332615533e-05
ENSMUSG00000022468	Endou	3.09477459405466	1.04430659446314e-05
ENSMUSG00000022469	Rapgef3	1.05495589187881	8.19242515560881e-06
ENSMUSG00000022479	Vdr	2.29183652313527	4.52854729311708e-11
ENSMUSG00000022483	Col2a1	3.60618773136597	1.067676541089e-22
ENSMUSG00000022489	Pde1b	5.36805992189951	1.440946054568e-07
ENSMUSG00000022494	Shisa9	4.77430903819182	0.00704486748624501
ENSMUSG00000022496	Tnfrsf17	3.91619470298378	0.0458724794693013
ENSMUSG00000022505	Emp2	0.865896392323143	1.18714578564227e-07
ENSMUSG00000022526	Zfp251	0.447222033088417	0.00249871508980258
ENSMUSG00000022580	Rhpn1	2.16914898257005	9.93442871326351e-11
ENSMUSG00000022587	Ly6e	0.954666371427479	0.000756622241894624
ENSMUSG00000022598	Psca	1.19984346071062	2.46020554285193e-10
ENSMUSG00000022602	Arc	2.15443080925471	2.34367444256398e-05
ENSMUSG00000022619	Mapk8ip2	5.24785240186544	3.98942287061162e-19
ENSMUSG00000022623	Shank3	4.42222176906965	1.9007208022355e-15
ENSMUSG00000022687	Boc	7.69884518855782	1.04169324919658e-10
ENSMUSG00000022756	Slc7a4	1.69193956576152	0.00374169843379188
ENSMUSG00000022758	P2rx6	2.26114544103233	0.0372337916149278
ENSMUSG00000022762	Ncam2	4.13613812064751	0.0281326090009987
ENSMUSG00000022840	Adcy5	5.19567293242049	5.62678448356471e-33
ENSMUSG00000022875	Kng1	4.18861676311038	0.0141728425215796
ENSMUSG00000022893	Adamts1	2.18668538489077	1.98439205061353e-16
ENSMUSG00000022894	Adamts5	3.23821720734123	0.00686987723636146
ENSMUSG00000022938	Fam3b	1.88704327478723	0.0198062955303257
ENSMUSG00000022945	Chaf1b	0.292832503286663	0.00744844063587872
ENSMUSG00000022994	Adcy6	0.199821911783828	0.0328736343605423
ENSMUSG00000022996	Wnt10b	4.55764275805737	0.0019134204238053
ENSMUSG00000022997	Wnt1	5.06417691593835	0.00131822561951367
ENSMUSG00000023000	Dhh	0.424101355155039	0.00762127006575761
ENSMUSG00000023017	Asic1	0.916851882236286	7.75101917545292e-06
ENSMUSG00000023033	Scn8a	2.44980622184499	0.0105502571796515
ENSMUSG00000023036	Pcdhgc4	1.61967925696333	0.0420731136822796
ENSMUSG00000023039	Krt7	0.57647342127406	2.29834469400737e-07
ENSMUSG00000023044	Csad	0.912914619363563	5.10162931459691e-06
ENSMUSG00000023169	Slc38a1	0.237145055062967	0.0199004642548433
ENSMUSG00000023175	Bsg	0.319459123432933	0.0269052698020384
ENSMUSG00000023191	P3h3	0.890288163378703	0.0203585039516859
ENSMUSG00000023192	Grm2	4.05707506980087	0.00400782280157219
ENSMUSG00000023206	Il15ra	2.28452537183438	0.00161690395642433
ENSMUSG00000023216	Epb42	1.41325021503403	0.0288653368312093
ENSMUSG00000023243	Kcnk5	0.468898883562934	0.0246320163565206
ENSMUSG00000023259	Slc26a6	0.721705954027334	0.0203160200356388
ENSMUSG00000023443	Esx1	4.76299433691793	8.50016188064141e-09
ENSMUSG00000023456	Tpi1	0.43040244200801	0.0209348079990988
ENSMUSG00000023473	Celsr3	2.52207183117329	2.69818920380825e-06
ENSMUSG00000023484	Prph	2.48731518152103	1.17616627387456e-12
ENSMUSG00000023707	Ogfod2	0.468556241435758	0.0066847198157034
ENSMUSG00000023832	Acat2	0.366743405915989	0.0100090552224567
ENSMUSG00000023868	Pde10a	5.5351368686879	2.0598515202872e-05
ENSMUSG00000023886	Smoc2	5.37213968468995	1.69603767062142e-11
ENSMUSG00000023906	Cldn6	0.615816898348856	5.64888285673741e-07
ENSMUSG00000023909	Paqr4	0.407704708687178	0.0138234183421476
ENSMUSG00000023926	Rhag	4.73318214091617	0.000696169558293065
ENSMUSG00000023927	Satb1	1.02324510665166	2.26490047848376e-07
ENSMUSG00000023930	Crisp2	4.21664437620823	0.0206924007099824
ENSMUSG00000023947	Nfkbie	0.911115403594496	0.000191643375100267
ENSMUSG00000024008	Cpne5	3.30193098573517	3.20033120589856e-08
ENSMUSG00000024036	Slc37a1	0.719478269215048	0.00641785790005986
ENSMUSG00000024039	Cbs	0.808554732698138	0.00312779873721774
ENSMUSG00000024063	Lbh	0.350413523002122	0.0441069082729928
ENSMUSG00000024076	Vit	3.87647056916101	0.0247691989310782
ENSMUSG00000024085	Man2a1	0.351538380399696	0.0480070650572474
ENSMUSG00000024112	Cacna1h	2.21335627020997	5.76768521271252e-11
ENSMUSG00000024140	Epas1	0.925146456634272	0.000619534116085302
ENSMUSG00000024151	Msh2	0.227632939476774	0.0376946735885047
ENSMUSG00000024164	C3	1.63915743472179	0.000415470511092638
ENSMUSG00000024176	Sox8	5.77602250237645	1.7207594732911e-05
ENSMUSG00000024180	Pgap6	1.05928409380952	8.8817025457252e-05
ENSMUSG00000024206	Rfx2	0.475770896234263	0.0160997516386006
ENSMUSG00000024376	Epb41l4a	1.49963928677606	1.4635356734025e-11
ENSMUSG00000024397	Aif1	4.6139799317253	0.0159149058345272
ENSMUSG00000024421	Lama3	2.84994362121009	1.66678398297725e-33
ENSMUSG00000024424	Ttc39c	0.566250292048391	0.00273063605692322
ENSMUSG00000024459	H2-M5	2.4034873578096	0.000116201922743917
ENSMUSG00000024479	Mal2	0.312020109618488	0.0034466061815862
ENSMUSG00000024497	Pou4f3	4.57910514092148	0.000662784199043235
ENSMUSG00000024524	Gnal	0.76846771305687	0.00699646895510896
ENSMUSG00000024526	Cidea	5.7131577664125	8.01426658184512e-05
ENSMUSG00000024544	Ldlrad4	0.812797504067449	0.00497528042059707
ENSMUSG00000024597	Slc12a2	0.271895920921199	0.0014747583218851
ENSMUSG00000024620	Pdgfrb	4.98092905408571	0.000563716243430132
ENSMUSG00000024647	Cbln2	4.93216202130653	6.36630176547428e-06
ENSMUSG00000024697	Gna14	2.76852727149348	0.00166519487033966
ENSMUSG00000024736	Tmem132a	0.594291172696541	1.26294695657549e-12
ENSMUSG00000024737	Slc15a3	3.93074138769918	1.39019281033183e-06
ENSMUSG00000024759	Atl3	0.209880532382841	0.0255410627478278
ENSMUSG00000024769	Cdc42bpg	0.420367188331545	1.22937154202182e-05
ENSMUSG00000024774	Ankrd22	5.20975043408958	0.000137700315818357
ENSMUSG00000024791	Cdca5	0.213283280714929	0.0258326710609422
ENSMUSG00000024792	Zfpl1	0.336929948694633	0.0188157265859345
ENSMUSG00000024798	Htr7	5.916112115037	1.9552024100765e-06
ENSMUSG00000024799	Tm7sf2	0.779733844494003	0.00183601990776668
ENSMUSG00000024806	Mlana	4.30023004037779	1.93789461221186e-06
ENSMUSG00000024816	Frmd8	0.216639253282766	0.0151675940643561
ENSMUSG00000024818	Slc25a45	1.68212333612707	0.0288255488400436
ENSMUSG00000024837	Dmrt1	5.0256229516029	0.00191232211602948
ENSMUSG00000024892	Pcx	0.489843740629324	0.00419634562861471
ENSMUSG00000024907	Gal	3.58575154508266	2.41139005019728e-07
ENSMUSG00000024913	Lrp5	0.222983640729981	0.0248651727013689
ENSMUSG00000024921	Smarca2	0.625792730114471	3.6268071387721e-09
ENSMUSG00000024922	Ovol1	2.43490814118914	2.85404937926953e-11
ENSMUSG00000024935	Slc1a1	6.17273629108917	5.46391482343738e-07
ENSMUSG00000024942	Capn1	0.473739046352369	0.000506767196831433
ENSMUSG00000024953	Prdx5	0.601817152309166	3.45976317672562e-07
ENSMUSG00000024968	Rcor2	1.28120047425784	6.18743665612318e-19
ENSMUSG00000024981	Acsl5	0.2038390980031	0.0401860896438784
ENSMUSG00000024987	Cyp26a1	5.56101372194552	6.25191316579776e-14
ENSMUSG00000025025	Mxi1	0.670740219245029	6.66541478245316e-06
ENSMUSG00000025064	Col17a1	2.73672635663207	0.000410235789092946
ENSMUSG00000025082	Vwa2	2.80159435806524	0.00282578417599771
ENSMUSG00000025089	Gfra1	1.30669392235212	0.000576562916729873
ENSMUSG00000025092	Hspa12a	1.8705261161383	0.00506058726082758
ENSMUSG00000025104	Hdgfl3	3.87785799978672	0.000153086880249629
ENSMUSG00000025128	Bhlhe22	5.38822806041652	0.000209028375332553
ENSMUSG00000025172	Ankrd2	2.99648796232597	0.00924822820481119
ENSMUSG00000025189	Cnnm1	2.77932125936831	1.19427096699257e-05
ENSMUSG00000025203	Scd2	0.337979903206911	0.0442006797048511
ENSMUSG00000025215	Tlx1	5.75223537795559	8.18409786874362e-06
ENSMUSG00000025216	Lbx1	2.36254170200563	1.67423052782511e-11
ENSMUSG00000025219	Fgf8	8.08565069491141	6.3574408464914e-12
ENSMUSG00000025229	Pitx3	6.8353562216785	2.78678287712598e-08
ENSMUSG00000025268	Maged2	0.414483256683569	0.00040836524879354
ENSMUSG00000025279	Dnase1l3	5.21073163919577	0.000277585493781988
ENSMUSG00000025314	Ptprj	0.308812351478884	0.0147408682707023
ENSMUSG00000025318	Jph3	3.7330932788905	3.85451643192169e-10
ENSMUSG00000025330	Padi4	2.83931520116664	4.69793746841771e-16
ENSMUSG00000025357	Dgka	0.450142499851212	0.0319367767039895
ENSMUSG00000025372	Baiap2	0.476100758644577	2.40619299739436e-05
ENSMUSG00000025375	Aatk	2.13083611952798	0.0013485868579933
ENSMUSG00000025380	Fscn2	1.68121771943235	0.0226699823085419
ENSMUSG00000025402	Nab2	0.470811791555986	0.0117917135244712
ENSMUSG00000025407	Gli1	2.06397821136295	0.0243483471818292
ENSMUSG00000025429	Pstpip2	2.00099776533603	0.000347433070078763
ENSMUSG00000025431	Crisp1	2.17512494575525	2.96170210896585e-05
ENSMUSG00000025464	Paox	0.268456716553573	0.042291141824664
ENSMUSG00000025500	Lmntd2	0.987745298222932	0.000678543113059238
ENSMUSG00000025503	Taldo1	0.233076482766947	0.0269353395870323
ENSMUSG00000025509	Pnpla2	0.225678756590731	0.0316734117372851
ENSMUSG00000025534	Gusb	0.683787741534525	5.74008064265074e-06
ENSMUSG00000025574	Tk1	0.261342195429676	0.0478082615059164
ENSMUSG00000025582	Nptx1	5.76356297705833	7.3320585557076e-24
ENSMUSG00000025608	Podxl	0.380905802697604	0.00302622076653272
ENSMUSG00000025656	Arhgef9	3.69578580771181	0.0378280863822863
ENSMUSG00000025665	Rps6ka6	2.85135681947103	2.43457533432714e-10
ENSMUSG00000025727	A930017K11Rik	1.63132379797376	0.0420345767030027
ENSMUSG00000025789	St8sia2	3.52581459394682	5.06456193050792e-06
ENSMUSG00000025790	Slco3a1	0.369351437994166	8.91013685542141e-05
ENSMUSG00000025791	Pgm1	0.536952112154211	0.0208879730994858
ENSMUSG00000025813	Homer2	2.27834452302724	0.0340931135402883
ENSMUSG00000025856	Pdgfa	0.46541492741542	1.70600536387343e-05
ENSMUSG00000025876	Unc5a	2.76050809480944	2.28249939625549e-07
ENSMUSG00000025877	Hk3	4.49869127757551	0.0434233781753021
ENSMUSG00000025900	Rp1	4.23203517559185	0.0283743558303893
ENSMUSG00000025902	Sox17	1.1172670124688	0.00593235187907137
ENSMUSG00000025931	Paqr8	0.424572572964283	0.0133809824873719
ENSMUSG00000025934	Gsta3	2.21621637562039	9.01068168802521e-18
ENSMUSG00000025969	Nrp2	0.515152937857473	0.00924822820481119
ENSMUSG00000025986	Slc39a10	0.407884180108002	0.000139835101075931
ENSMUSG00000025997	Ikzf2	0.445105283674151	0.0286756409652142
ENSMUSG00000026062	Slc9a2	5.54208100099083	0.000158691080138346
ENSMUSG00000026077	Npas2	1.33797607462964	0.0372968235432429
ENSMUSG00000026109	Tmeff2	0.756980412901117	0.00941519819871455
ENSMUSG00000026110	Mgat4a	0.874453005947795	4.32384819549385e-05
ENSMUSG00000026121	Sema4c	0.437782276170254	0.0459352527095204
ENSMUSG00000026167	Wnt10a	3.38482388897401	0.0425423627003197
ENSMUSG00000026193	Fn1	0.32554752422493	0.00829232492402437
ENSMUSG00000026202	Tuba4a	0.402771005316756	0.00209012341363192
ENSMUSG00000026207	Speg	1.26913765909344	0.000153092640586547
ENSMUSG00000026211	Obsl1	0.554162932711077	0.00155332051181125
ENSMUSG00000026223	Itm2c	0.415268585164616	0.0433009599819225
ENSMUSG00000026227	2810459M11Rik	3.13388954211913	0.00302622076653272
ENSMUSG00000026241	Nppc	5.82219007564692	2.1333158827578e-05
ENSMUSG00000026247	Ecel1	6.28714761258993	1.01286816666419e-07
ENSMUSG00000026249	Serpine2	0.367651772492566	0.000672934193287637
ENSMUSG00000026255	Efhd1	2.35634651017656	0.013299168823589
ENSMUSG00000026259	Ngef	0.517227807854586	0.0259953068701057
ENSMUSG00000026271	Gpr35	3.14642066651389	5.35740437266834e-10
ENSMUSG00000026274	Pask	0.465364579991189	4.2895817080429e-06
ENSMUSG00000026278	Bok	0.477097702995531	0.000333739951407352
ENSMUSG00000026301	Iqca	2.66208775406982	0.0244384368227908
ENSMUSG00000026315	Serpinb8	0.575081749371151	0.00316031133152945
ENSMUSG00000026317	Cln8	0.271101328842699	0.0333298660842707
ENSMUSG00000026322	Htr4	1.98473394613522	0.0481851632388388
ENSMUSG00000026347	Tmem163	1.83231136718017	0.021334552435998
ENSMUSG00000026380	Tfcp2l1	0.593302502616123	6.12283369723679e-06
ENSMUSG00000026383	Epb41l5	0.541822957788011	6.31006720756903e-06
ENSMUSG00000026407	Cacna1s	4.34105349189759	0.00457162820939276
ENSMUSG00000026413	Pkp1	0.874627540118009	1.1027472529335e-06
ENSMUSG00000026415	Fcamr	4.50928809712217	0.00371305349360073
ENSMUSG00000026420	Il24	1.34527108295992	0.0132315878101317
ENSMUSG00000026432	Avpr1b	3.6643276031251	0.016982793758245
ENSMUSG00000026435	Slc45a3	0.702656448983886	0.0103311779723752
ENSMUSG00000026443	Lrrn2	4.86797697314224	0.000276499472695773
ENSMUSG00000026447	Pik3c2b	0.591627056936672	0.0097350592303417
ENSMUSG00000026452	Syt2	3.49722091991301	0.00110340545644032
ENSMUSG00000026468	Lhx4	7.02399219140007	2.59926931402857e-08
ENSMUSG00000026479	Lamc2	0.337152617754005	0.0024131637709371
ENSMUSG00000026482	Rgl1	0.705908380370795	0.00112271781358715
ENSMUSG00000026494	Kif26b	3.12158355852041	1.41840593652171e-10
ENSMUSG00000026535	Ifi202b	4.65247952494386	0.0484906894231795
ENSMUSG00000026556	Vangl2	0.514908440762319	0.00248744743071407
ENSMUSG00000026574	Dpt	4.1167934889199	0.0394360066391823
ENSMUSG00000026586	Prrx1	4.02461381489598	2.22887842557951e-08
ENSMUSG00000026605	Cenpf	0.217202062531072	0.0422688768214888
ENSMUSG00000026610	Esrrg	6.04611373997115	9.07328140574672e-06
ENSMUSG00000026614	Slc30a10	4.88801723855697	0.00250936438225156
ENSMUSG00000026620	Mark1	1.52077858330432	0.000214963757448629
ENSMUSG00000026630	Batf3	3.44463964823884	0.00382918526550625
ENSMUSG00000026638	Irf6	0.95066836549341	0.0226504144632994
ENSMUSG00000026708	Cenpl	0.703300543158698	0.000115351116763311
ENSMUSG00000026727	Rsu1	0.331143033751648	0.0470885305512711
ENSMUSG00000026736	4930426L09Rik	1.62305466949412	0.0138720436268851
ENSMUSG00000026748	Plxdc2	2.24103007904034	7.62676045774384e-15
ENSMUSG00000026751	Nr5a1	4.24463399546076	2.91294989829368e-16
ENSMUSG00000026768	Itga8	3.18545074206307	0.0204165932347703
ENSMUSG00000026770	Il2ra	4.86509388165295	0.0001788886978123
ENSMUSG00000026778	Prkcq	4.10114437552469	0.0135328588894072
ENSMUSG00000026787	Gad2	3.03908268767202	0.00836308686687007
ENSMUSG00000026791	Slc2a8	0.71814812951846	0.038493876209936
ENSMUSG00000026797	Stxbp1	0.322750551993319	0.000251724667019986
ENSMUSG00000026814	Eng	0.838999062906633	0.000128516133967068
ENSMUSG00000026821	Ralgds	0.582868426737665	8.34045860369485e-06
ENSMUSG00000026822	Lcn2	4.07521616303421	0.0132815740103827
ENSMUSG00000026833	Olfm1	2.20613526217517	0.00435263987222581
ENSMUSG00000026837	Col5a1	0.661893627864125	0.00094553754404544
ENSMUSG00000026841	Fibcd1	1.47902338779242	0.0014747583218851
ENSMUSG00000026870	Cutal	0.643552667061988	0.00531108374691846
ENSMUSG00000026873	Phf19	0.990998570369698	7.22227659983255e-05
ENSMUSG00000026879	Gsn	0.779666501419565	2.05363076799776e-16
ENSMUSG00000026883	Dab2ip	0.237099693358604	0.00360148259031362
ENSMUSG00000026888	Grb14	0.561038697910206	2.59570823618585e-05
ENSMUSG00000026934	Lhx3	2.26897895916553	0.0429191504880616
ENSMUSG00000026939	Tmem141	4.08882297881186	0.0186617143248146
ENSMUSG00000026950	Neb	1.01059783541495	0.0470885305512711
ENSMUSG00000026955	Sapcd2	0.525674958375582	9.13943107243925e-07
ENSMUSG00000026972	Arrdc1	0.757547552120516	3.86318502231601e-09
ENSMUSG00000026981	Il1rn	1.63983873871225	1.36564909662626e-06
ENSMUSG00000026994	Galnt3	0.365328741324001	8.19242515560881e-06
ENSMUSG00000027004	Frzb	2.65499916857336	0.0190811470648682
ENSMUSG00000027075	Slc43a1	2.87236173935727	1.66284763331269e-05
ENSMUSG00000027077	Smtnl1	2.30573298025766	0.0328296796251166
ENSMUSG00000027111	Itga6	0.179358593679277	0.0121519911184921
ENSMUSG00000027134	Lpcat4	0.355828417661068	0.00139036825576711
ENSMUSG00000027200	Sema6d	0.812137316563809	0.000556049061415097
ENSMUSG00000027204	Fbn1	1.56039909589993	0.000534584818374347
ENSMUSG00000027215	Cd82	0.430052883663299	0.0135820752913641
ENSMUSG00000027217	Tspan18	4.69561038801736	0.00937583078459662
ENSMUSG00000027221	Chst1	1.28169458342	0.000403927551726923
ENSMUSG00000027222	Pex16	0.742906359474199	1.84810385289022e-07
ENSMUSG00000027224	Duoxa1	2.36216329973213	0.00113959585624924
ENSMUSG00000027225	Duoxa2	4.91402297526576	0.00463874757248905
ENSMUSG00000027233	Patl2	4.01328822849327	0.0470885305512711
ENSMUSG00000027253	Lrp4	3.14091472439224	9.58375578860682e-10
ENSMUSG00000027257	Pacsin3	0.578366694964835	1.06126564391498e-06
ENSMUSG00000027296	Itpka	1.63573755797321	0.00918634997779446
ENSMUSG00000027297	Ltk	2.00660800461049	1.69816628513828e-27
ENSMUSG00000027298	Tyro3	0.90583676358436	2.51238491492493e-10
ENSMUSG00000027314	Dll4	2.96937246888726	1.42067750563178e-06
ENSMUSG00000027315	Spint1	4.98463187588213	7.681062332908e-37
ENSMUSG00000027322	Siglec1	3.67754448195638	0.0290746791983134
ENSMUSG00000027330	Cdc25b	0.51283009277212	3.02978670439365e-06
ENSMUSG00000027333	Smox	1.03284320560351	6.72034587135485e-13
ENSMUSG00000027351	Spred1	0.2464780977137	0.0106739196368652
ENSMUSG00000027375	Mal	0.960356534075772	4.01965236031259e-07
ENSMUSG00000027376	Prom2	3.85457401116719	2.45392207210481e-08
ENSMUSG00000027377	Mall	0.498549825521519	0.00134003991246201
ENSMUSG00000027380	Acoxl	2.97438321233281	0.0140204438284939
ENSMUSG00000027381	Bcl2l11	0.554458569870326	9.07101103476329e-07
ENSMUSG00000027412	Lpin3	1.08514536768899	8.25010314377214e-08
ENSMUSG00000027459	Fam110a	0.351253208252252	0.0122783998570123
ENSMUSG00000027463	Slc52a3	0.883161170944327	0.00161560674826139
ENSMUSG00000027470	Mylk2	4.82248540418305	0.000689713929641131
ENSMUSG00000027488	Snta1	0.561906076289429	0.0020267842173279
ENSMUSG00000027546	Atp9a	0.920730198751089	0.00218496666046496
ENSMUSG00000027577	Chrna4	1.8965334398286	0.0400097938879983
ENSMUSG00000027579	Srms	1.90726601111061	0.0268000884022868
ENSMUSG00000027605	Acss2	0.658995178793435	0.010608601028585
ENSMUSG00000027654	Fam83d	0.272384859086272	0.0202449829783547
ENSMUSG00000027661	Slc2a10	4.51922236438842	0.0140067827250212
ENSMUSG00000027684	Mecom	0.618802851022008	5.22006165641844e-12
ENSMUSG00000027690	Slc2a2	0.850933180491148	0.0372968235432429
ENSMUSG00000027692	Tnik	1.30169773099262	8.0871409038981e-11
ENSMUSG00000027702	Lrrc34	2.71577719537975	0.00149954624630256
ENSMUSG00000027703	Lrriq4	4.13655771408026	0.000640071347050906
ENSMUSG00000027716	Trpc3	1.23905692271742	0.000209404114075423
ENSMUSG00000027765	P2ry1	2.20463631932867	1.67820461813825e-06
ENSMUSG00000027776	Il12a	4.01328822849327	0.0470885305512711
ENSMUSG00000027778	Ift80	0.324502293527627	0.00219690265025207
ENSMUSG00000027849	Syt6	5.96938928487311	3.05737483377069e-05
ENSMUSG00000027855	Sycp1	5.30687926441478	0.000957021330298431
ENSMUSG00000027860	Vangl1	0.346026904021287	4.07475852850719e-05
ENSMUSG00000027864	Ptgfrn	0.185268273099575	0.0110417934051248
ENSMUSG00000027887	Sypl2	3.91128525397854	0.0136258902249797
ENSMUSG00000027894	Slc6a17	4.04316566877889	0.0169460026175734
ENSMUSG00000027895	Kcnc4	5.61488672457733	1.75245862547067e-05
ENSMUSG00000027901	Dennd2d	1.19353905939579	0.000433168838580423
ENSMUSG00000027907	S100a11	0.167594403647145	0.0415247593482109
ENSMUSG00000027925	Sprr2j-ps	4.11551591264762	0.0269717190940132
ENSMUSG00000027931	Npr1	7.53651004698556	2.35511280234841e-11
ENSMUSG00000027967	Neurog2	3.68876163637021	5.50726726750974e-09
ENSMUSG00000027978	Prss12	1.66873393128911	0.00409497579167219
ENSMUSG00000027985	Lef1	4.27894321064678	4.87527903086839e-11
ENSMUSG00000027993	Trim2	0.316332673822227	0.0198047859934346
ENSMUSG00000027996	Sfrp2	4.13717714255592	0.0176888304968254
ENSMUSG00000028009	1700061I17Rik	1.45980265973841	3.21746876119131e-06
ENSMUSG00000028023	Pitx2	1.34234188580386	0.000829480602747587
ENSMUSG00000028028	Alpk1	0.530167249629241	0.0403230101985748
ENSMUSG00000028033	Kcnq5	1.07322775616216	0.0440840971199302
ENSMUSG00000028039	Efna3	1.89320632133819	5.49992644129583e-05
ENSMUSG00000028041	Adam15	0.694245900591449	6.7536269962158e-09
ENSMUSG00000028072	Ntrk1	2.29278418000508	0.00233891437355315
ENSMUSG00000028080	Lrba	0.291642269952968	0.014535348832325
ENSMUSG00000028115	Bnipl	2.175877846166	2.04917982060912e-07
ENSMUSG00000028132	Tlcd4	1.8164056306635	0.000497666461732815
ENSMUSG00000028159	Dapp1	0.560142300914142	1.19550205107345e-05
ENSMUSG00000028184	Adgrl2	1.0636343500092	1.34538943087082e-10
ENSMUSG00000028228	Cpne3	0.312438851788562	0.00307813152074327
ENSMUSG00000028294	Cfap206	2.77004734730411	0.0133443126483193
ENSMUSG00000028328	Tmod1	2.88742662648565	0.000113955006598578
ENSMUSG00000028334	Nans	0.280300362176925	0.0194109700967941
ENSMUSG00000028341	Nr4a3	3.69921522089364	9.45158646270054e-09
ENSMUSG00000028354	Fmn2	4.50462230965777	0.00218496666046496
ENSMUSG00000028357	Kif12	1.0232644457438	0.00126139530360993
ENSMUSG00000028359	Orm3	4.32571916896745	0.0167293071852197
ENSMUSG00000028364	Tnc	3.42363208293842	0.0343335482964769
ENSMUSG00000028382	Ptbp3	0.1741450651002	0.0225955495530162
ENSMUSG00000028444	Cntfr	5.00505653741994	0.000506767196831433
ENSMUSG00000028445	Enho	3.70559038478501	0.0343031159967159
ENSMUSG00000028453	Fancg	0.451006639784558	0.0293855479622509
ENSMUSG00000028467	Gba2	0.573286298964469	0.00101326705788145
ENSMUSG00000028527	Ak4	1.0620535758777	1.31079796754987e-08
ENSMUSG00000028528	Dnajc6	4.27535719576486	0.00356270637005873
ENSMUSG00000028551	Cdkn2c	0.490819826700352	0.000462884968507239
ENSMUSG00000028572	Hook1	0.567544726441583	2.37483450023205e-07
ENSMUSG00000028600	Podn	1.36759192802499	0.0433406208606722
ENSMUSG00000028610	Dmrtb1	4.62769969874436	0.000521166183434104
ENSMUSG00000028631	Kcnq4	1.20699587263451	0.00242724212226292
ENSMUSG00000028640	Tfap2c	7.10991329915201	4.32821886690215e-10
ENSMUSG00000028645	Slc2a1	0.564977334310873	3.31717682921645e-05
ENSMUSG00000028654	Mycl	3.06076956853374	5.76939289674562e-21
ENSMUSG00000028664	Ephb2	4.25921399795442	2.09535023861583e-31
ENSMUSG00000028670	Lypla2	0.408017885666131	0.000483186431241499
ENSMUSG00000028698	Pik3r3	0.699105592699668	4.74079191084975e-05
ENSMUSG00000028699	Tspan1	3.76936730275495	2.50918811029276e-15
ENSMUSG00000028707	Dmbx1	3.32842338868316	0.030708915904752
ENSMUSG00000028716	Pdzk1ip1	2.48162560136266	9.69685074383156e-05
ENSMUSG00000028736	Pax7	1.38011503010473	0.00539723309131171
ENSMUSG00000028766	Alpl	3.14951054807105	0.0466478443225701
ENSMUSG00000028778	Hcrtr1	4.01240728075995	0.0384278294199387
ENSMUSG00000028784	Spocd1	2.41075114234446	0.0202813108555705
ENSMUSG00000028786	Tmem54	4.57628702934696	0.000696882131880902
ENSMUSG00000028789	Azin2	1.43927417752384	4.67420497354668e-06
ENSMUSG00000028799	Zfp362	0.428243738281342	0.0456441519998914
ENSMUSG00000028841	Cnksr1	0.912903398435862	6.69529573349097e-08
ENSMUSG00000028865	Cd164l2	4.58426056485998	0.0084105859315356
ENSMUSG00000028871	Rspo1	4.75679229934181	0.00967728967802688
ENSMUSG00000028876	Epha10	4.01926756915599	0.000535437827589338
ENSMUSG00000028885	Smpdl3b	1.65812280986133	3.12048378083799e-11
ENSMUSG00000028919	Arhgef19	1.01312909286881	0.000328563101201706
ENSMUSG00000028940	Hes2	2.49666106242327	0.00675650569903589
ENSMUSG00000028943	Espn	4.62401620634361	4.09123538826172e-21
ENSMUSG00000028949	Smarcd3	0.548726424018948	0.0112178306999875
ENSMUSG00000028950	Tas1r1	3.44158659593751	8.89658801016135e-14
ENSMUSG00000028952	Zbtb48	0.371945393566328	0.0170446235720335
ENSMUSG00000028977	Casz1	0.57202974067267	4.63558276277358e-05
ENSMUSG00000029005	Draxin	4.61113658687912	4.40631589187366e-05
ENSMUSG00000029007	Agtrap	0.837981821153713	0.0292799758684208
ENSMUSG00000029026	Trp73	4.87261627154445	0.000242145298307677
ENSMUSG00000029033	Acap3	0.342123416762059	0.00484763618977575
ENSMUSG00000029050	Ski	0.162577292317644	0.0497230986778151
ENSMUSG00000029053	Prkcz	0.369261701951332	0.018434831455773
ENSMUSG00000029054	Gabrd	5.91425079952753	8.45637565800945e-06
ENSMUSG00000029073	Cptp	0.442224626867162	0.00126153247267159
ENSMUSG00000029086	Prom1	1.30322321588287	0.00120797082851437
ENSMUSG00000029093	Sorcs2	1.17268667872464	0.00502466076428479
ENSMUSG00000029101	Rgs12	0.238421603948293	0.0265852465752398
ENSMUSG00000029102	Hgfac	0.515179654336813	0.00244807247215924
ENSMUSG00000029108	Pcdh7	0.738238696792671	0.000790087060878265
ENSMUSG00000029120	Ppp2r2c	2.07257149798829	1.58185589261935e-08
ENSMUSG00000029121	Crmp1	0.443822832351976	0.0123340140540422
ENSMUSG00000029149	Krtcap3	0.786466584096475	0.0175134350424387
ENSMUSG00000029151	Slc30a3	4.00147318087394	0.000747810581372942
ENSMUSG00000029153	Ociad2	0.508915735061825	0.0414275660387884
ENSMUSG00000029217	Tec	0.428889687365076	0.00195093210411398
ENSMUSG00000029223	Uchl1	0.438437929251995	0.046355644211103
ENSMUSG00000029245	Epha5	1.6460919220366	0.000644961612823539
ENSMUSG00000029275	Gfi1	4.68589503156876	1.29102354149696e-10
ENSMUSG00000029330	Cds1	2.07842814510927	4.37435893652103e-07
ENSMUSG00000029335	Bmp3	5.79957420694838	8.62218256370598e-09
ENSMUSG00000029337	Fgf5	6.27495943080234	6.3929965086727e-06
ENSMUSG00000029348	Asphd2	4.16889805572796	1.03685730503728e-05
ENSMUSG00000029359	Tesc	2.08345857318655	4.77014297094048e-08
ENSMUSG00000029372	Ppbp	5.10076158941244	0.00213886793897349
ENSMUSG00000029403	Cdkl2	0.478526974275164	0.000326022405212581
ENSMUSG00000029408	Abcb9	1.45716512234606	1.39029388500287e-06
ENSMUSG00000029436	Mmp17	2.03278054107322	3.19905879492785e-06
ENSMUSG00000029449	Rhof	0.722151089552111	0.000536552854447385
ENSMUSG00000029491	Pde6b	3.75267629977731	0.00169217082674913
ENSMUSG00000029512	Ulk1	0.236774954368316	0.010141180116991
ENSMUSG00000029544	Cabp1	4.80569091604852	8.68744913732614e-06
ENSMUSG00000029552	Tes	0.135777615838026	0.0442000214500128
ENSMUSG00000029570	Lfng	0.421885874895944	0.00584224434392476
ENSMUSG00000029581	Fscn1	0.30989913007428	0.0310889836144367
ENSMUSG00000029595	Lhx5	2.86847189709363	0.00115820461160248
ENSMUSG00000029602	Rasal1	5.53004983289505	0.00015686365639498
ENSMUSG00000029603	Dtx1	6.38213511179168	2.23387655907093e-07
ENSMUSG00000029648	Flt1	1.385504953519	2.45366789446173e-07
ENSMUSG00000029651	Mtus2	3.08909538503826	6.84139402698886e-07
ENSMUSG00000029664	Tfpi2	5.1297646010258	0.00205939848929628
ENSMUSG00000029673	Auts2	0.336154571806858	0.0139834954470303
ENSMUSG00000029722	Agfg2	0.282633424439194	0.0456252278600129
ENSMUSG00000029769	Ccdc136	0.484915026522774	0.000378133403241725
ENSMUSG00000029771	Irf5	1.17656289920818	1.64651881822131e-06
ENSMUSG00000029778	Adcyap1r1	2.84098654944559	0.0191643625253784
ENSMUSG00000029797	Sspo	5.41964648395721	3.87567591472432e-05
ENSMUSG00000029816	Gpnmb	2.70103648094257	0.0131775372215633
ENSMUSG00000029832	Nfe2l3	1.18039574362632	2.3447398397769e-13
ENSMUSG00000029851	Tcaf2	2.29356280009524	0.00298565866340738
ENSMUSG00000029859	Epha1	1.96186746600972	7.6256638941421e-05
ENSMUSG00000029861	Fam131b	2.76874722097027	0.00464365842542205
ENSMUSG00000029869	Ephb6	0.938338759692146	0.00485209784799913
ENSMUSG00000029922	Mkrn1	0.299531394076328	0.00119434935818197
ENSMUSG00000029925	Tbxas1	2.45758268156979	0.0220008754046257
ENSMUSG00000029992	Gfpt1	0.213685974126037	0.0147408682707023
ENSMUSG00000029999	Tgfa	0.277789652870401	0.000483186431241499
ENSMUSG00000030022	Adamts9	1.24584418770567	0.0323202174679434
ENSMUSG00000030060	Hmces	0.325198891855477	0.0155387853127309
ENSMUSG00000030088	Aldh1l1	1.0803328842763	0.0427044195907251
ENSMUSG00000030098	Grip2	5.1760649608139	4.19002145046018e-09
ENSMUSG00000030103	Bhlhe40	0.415232079950469	0.0144677516372746
ENSMUSG00000030110	Ret	0.892337666962459	6.94966479680719e-05
ENSMUSG00000030125	Lrrc23	2.03888814908982	0.0336486154859878
ENSMUSG00000030137	Tuba8	1.24293524393384	0.0025224714549427
ENSMUSG00000030170	Wnt5b	2.63706111016725	0.000160611513188913
ENSMUSG00000030257	Srgap3	0.48959286222276	0.0213909824782824
ENSMUSG00000030287	Itpr2	0.38076136316463	0.0273665219069092
ENSMUSG00000030306	Tmtc1	1.12093674766481	0.0123683018746518
ENSMUSG00000030307	Slc6a11	4.50439426137387	0.0101103201625006
ENSMUSG00000030340	Scnn1a	0.520151255689547	0.0179365693641482
ENSMUSG00000030341	Tnfrsf1a	0.286605881021458	0.0375224617142101
ENSMUSG00000030344	Akap3	4.22542009687803	0.00894589129405903
ENSMUSG00000030357	Fkbp4	0.235373652434104	0.016962127669088
ENSMUSG00000030401	Rtn2	0.967509595215402	0.00573773259650121
ENSMUSG00000030402	Ppm1n	5.80330504816972	3.05622684332709e-05
ENSMUSG00000030484	Lypd5	7.64874546125307	3.57045441541618e-10
ENSMUSG00000030499	Kctd15	0.541893221787191	0.00458019915992334
ENSMUSG00000030509	Asb7	0.348259245028831	0.0100839341404001
ENSMUSG00000030510	Cers3	3.38287545167075	8.25853773735696e-30
ENSMUSG00000030513	Pcsk6	0.624897509782176	5.10573105149403e-09
ENSMUSG00000030543	Mesp2	4.34577046636937	0.00272760164160219
ENSMUSG00000030549	Rhcg	4.77712369525202	0.00224017831854682
ENSMUSG00000030554	Synm	1.02075080469868	0.00111899064118413
ENSMUSG00000030562	Nox4	0.57323801679632	0.00397443673866694
ENSMUSG00000030592	Ryr1	1.27110646269286	0.00846618646705783
ENSMUSG00000030600	Lrfn1	0.649356081917044	0.0443613380596666
ENSMUSG00000030654	Arl6ip1	0.32391519533179	0.0470885305512711
ENSMUSG00000030724	Cd19	4.67363179053366	0.00452469935844649
ENSMUSG00000030737	Slco2b1	3.16298531925165	0.0150703321178585
ENSMUSG00000030739	Myh14	0.579400685056658	0.0315775222917081
ENSMUSG00000030742	Lat	2.66338412066785	0.000158691080138346
ENSMUSG00000030747	Dgat2	1.22693174375429	4.80188028644641e-15
ENSMUSG00000030748	Il4ra	0.418303759179571	0.000619534116085302
ENSMUSG00000030762	Aqp8	0.97438595396564	7.64098972333264e-09
ENSMUSG00000030792	Dkkl1	4.11185862616817	0.0362061982671715
ENSMUSG00000030800	Prss8	1.74860061512123	4.86520012689433e-16
ENSMUSG00000030830	Itgal	3.61599843844193	0.00975588666291806
ENSMUSG00000030849	Fgfr2	1.88776926444615	9.93691352728746e-07
ENSMUSG00000030873	Scnn1b	3.78382200349987	0.0368725504459879
ENSMUSG00000030956	Fam53b	1.06450536188668	0.00127196973975738
ENSMUSG00000030990	Pgap2	0.480847853421479	0.00308030292480295
ENSMUSG00000031016	Wee1	0.332325730018642	0.0290746791983134
ENSMUSG00000031026	Trim66	3.72077743945024	2.36538248084843e-16
ENSMUSG00000031074	Fgf3	5.18623221491775	0.00077753573835591
ENSMUSG00000031097	Tnni2	3.28631242065156	1.67624155141019e-07
ENSMUSG00000031098	Syt8	3.17933051329082	1.1387957927493e-41
ENSMUSG00000031099	Smarca1	1.07722139701249	0.0467653830466985
ENSMUSG00000031119	Gpc4	5.71520725952245	3.27137243060663e-05
ENSMUSG00000031129	Slc9a9	2.65095636371423	0.0478553621972094
ENSMUSG00000031131	Vgll1	4.49393798931742	0.00836586229158718
ENSMUSG00000031142	Cacna1f	5.41676878946889	0.00155332051181125
ENSMUSG00000031145	Prickle3	0.866337791820101	0.000250904977933689
ENSMUSG00000031216	Stard8	3.04902903980312	0.00151964536483566
ENSMUSG00000031217	Efnb1	0.294113158181392	0.0256551376290762
ENSMUSG00000031278	Acsl4	0.242240905274115	0.00578335907899195
ENSMUSG00000031286	Glt28d2	1.26490615341433	0.000651512634839988
ENSMUSG00000031349	Nsdhl	0.420677578350532	0.00165190324284673
ENSMUSG00000031360	Ctps2	0.497818465319152	0.00504696733059418
ENSMUSG00000031372	Trex2	6.18367504025175	5.10162931459691e-06
ENSMUSG00000031383	Dusp9	0.376395347746868	0.0214050549463552
ENSMUSG00000031391	L1cam	1.37646769355995	0.00038722001533975
ENSMUSG00000031400	G6pdx	0.854991478254644	4.08973176019386e-09
ENSMUSG00000031434	Morc4	0.453274277928736	0.00114440057669705
ENSMUSG00000031480	Thsd1	0.662485677990399	0.0371634699307447
ENSMUSG00000031486	Adgra2	1.54263000528532	1.19229367735523e-16
ENSMUSG00000031506	Ptpn7	2.04129232666984	0.0225955495530162
ENSMUSG00000031543	Ank1	1.82526533766516	1.17625091040942e-15
ENSMUSG00000031548	Sfrp1	3.99129583303547	1.49857488744769e-14
ENSMUSG00000031557	Plekha2	0.65554315355503	1.82655779991475e-05
ENSMUSG00000031558	Slit2	1.28714848764796	0.000527240675185447
ENSMUSG00000031604	Msmo1	0.270707457295054	0.0333022000976521
ENSMUSG00000031605	Klhl2	0.226081917917603	0.0141055064733737
ENSMUSG00000031618	Nr3c2	0.66153685186044	0.00108431744531665
ENSMUSG00000031628	Casp3	0.306354474975273	0.000320666325647403
ENSMUSG00000031631	Cfap97	0.226551977473766	0.032752391286613
ENSMUSG00000031639	Tlr3	0.561413359683252	0.000102578077254414
ENSMUSG00000031644	Nek1	0.318702579253768	0.00627517497245328
ENSMUSG00000031688	Pou4f2	4.49224033469476	0.0107490573571133
ENSMUSG00000031734	Irx3	2.23083588124651	9.38763363220374e-11
ENSMUSG00000031803	B3gnt3	0.330059249785289	1.00096792002179e-05
ENSMUSG00000031805	Jak3	0.689169789512629	0.0292646188446992
ENSMUSG00000031808	Slc27a1	0.844990648959105	0.00209012341363192
ENSMUSG00000031813	Mvb12a	0.280956992538525	0.0472971443802923
ENSMUSG00000031824	6430548M08Rik	0.749889483391748	0.0149416709992736
ENSMUSG00000031841	Cdh13	0.694756706058273	0.00360212436927904
ENSMUSG00000031849	Comp	2.26262625008051	6.66541478245316e-06
ENSMUSG00000031853	Map3k21	5.99671378981445	1.29636386514397e-05
ENSMUSG00000031870	Pgr	5.55305804709093	4.1285496956959e-05
ENSMUSG00000031872	Bean1	2.7849616709489	0.0308103511959397
ENSMUSG00000031925	Maml2	0.345541815072172	0.00916621021233666
ENSMUSG00000031932	Gpr83	3.32490254610988	0.00427154311751514
ENSMUSG00000031974	Abcb10	0.263505893513618	0.00186716424751889
ENSMUSG00000031987	Egln1	0.387187675315659	0.000368224540070173
ENSMUSG00000031994	Adamts8	5.06379877670539	3.79525677142566e-18
ENSMUSG00000031995	St14	1.92792520428098	0.00302622076653272
ENSMUSG00000031996	Aplp2	0.359361237866035	0.0241028472263596
ENSMUSG00000032010	Usp2	1.74340161529165	0.00535275847620246
ENSMUSG00000032012	Nectin1	1.20927549140192	6.42675059423059e-11
ENSMUSG00000032013	Trim29	3.65832757630559	2.26318426280963e-06
ENSMUSG00000032034	Kcnj5	4.75990518512408	0.00434110861259712
ENSMUSG00000032057	Hoatz	2.83180577276858	0.000377339221304453
ENSMUSG00000032058	Ppp2r1b	0.285856085732716	0.0198221089666331
ENSMUSG00000032064	Dixdc1	0.741320178971308	5.64543662745107e-05
ENSMUSG00000032076	Cadm1	0.283618898594227	0.0301212324176015
ENSMUSG00000032079	Apoa5	3.88964712374293	0.0292799758684208
ENSMUSG00000032086	Bace1	0.394067157510573	6.57993322930448e-06
ENSMUSG00000032089	Il10ra	4.83581454791091	0.0034466061815862
ENSMUSG00000032092	Mpzl2	0.887265001979037	7.9476127752318e-13
ENSMUSG00000032094	Cd3d	4.91667232490717	0.00495806673936513
ENSMUSG00000032098	Treh	4.50836532475062	0.00397128770357364
ENSMUSG00000032120	C2cd2l	0.536085623042289	0.00333733786137299
ENSMUSG00000032125	Robo4	3.05648553686348	6.24541862394327e-05
ENSMUSG00000032128	Robo3	1.28207626169564	0.000111611869859839
ENSMUSG00000032135	Mcam	1.50521398166601	8.07837962613258e-12
ENSMUSG00000032172	Olfm2	3.06930576801679	0.000301988905279257
ENSMUSG00000032182	Yipf2	0.488422512221883	0.0130957939672687
ENSMUSG00000032226	Gcnt3	0.247936754783943	0.00878989549435515
ENSMUSG00000032238	Rora	0.918770831784046	0.0282224839445208
ENSMUSG00000032257	Ankk1	1.94685699332364	0.0364076427368195
ENSMUSG00000032261	Sh3bgrl2	0.25515419922688	0.0043988705238858
ENSMUSG00000032262	Elovl4	1.20518085338395	0.0106701075079575
ENSMUSG00000032285	Dnaja4	1.93723607752255	8.90304085395759e-05
ENSMUSG00000032310	Cyp1a2	3.5009804568478	0.0399669689046158
ENSMUSG00000032338	Hcn4	1.75317786942005	0.000549836334843512
ENSMUSG00000032352	Lrrc1	0.215853845181186	0.0425842838255175
ENSMUSG00000032358	Fam83b	0.304206549280276	0.0325514778287517
ENSMUSG00000032359	Ctsh	1.10234413473955	0.00648766380281301
ENSMUSG00000032363	Adamts7	0.82306890319392	0.00430697754292184
ENSMUSG00000032387	Rbpms2	2.14969517711214	2.79977836372908e-14
ENSMUSG00000032431	Crtap	0.290942921455256	0.00447146268378111
ENSMUSG00000032434	Cmtm6	0.20845831740602	0.0266029726975345
ENSMUSG00000032446	Eomes	1.90309261592634	1.41840593652171e-10
ENSMUSG00000032470	Mras	0.465126870409049	0.00475053265440101
ENSMUSG00000032492	Pth1r	2.81146850697723	0.0344185237017945
ENSMUSG00000032495	Lrrc2	6.99094002532389	2.18594398619155e-08
ENSMUSG00000032503	Arpp21	4.1275668008352	0.0294365105149931
ENSMUSG00000032511	Scn5a	2.15395065094103	0.000265134559985893
ENSMUSG00000032528	Vipr1	5.74078882280407	2.13026546225212e-06
ENSMUSG00000032537	Ephb1	4.10407132665434	0.0130375080802172
ENSMUSG00000032572	Col6a4	4.52996174876697	0.00337226779886284
ENSMUSG00000032578	Cish	0.737990728729781	0.000481475979090582
ENSMUSG00000032589	Bsn	2.20431331281649	0.000326238065523633
ENSMUSG00000032604	Qars	0.196708074356756	0.00409762560776383
ENSMUSG00000032643	Fhl3	0.291503187113672	0.00967775420122235
ENSMUSG00000032688	Malt1	0.602238014896295	1.91733895720948e-07
ENSMUSG00000032691	Nlrp3	2.2430390665568	0.00115272392529908
ENSMUSG00000032698	Lmo2	4.6364731946741	7.21024152230973e-12
ENSMUSG00000032702	Kank1	0.483899028432519	0.00546956948720104
ENSMUSG00000032717	Mdfi	3.40632716976919	0.000287102671144337
ENSMUSG00000032733	Snx33	0.262017396486467	0.0499739118752156
ENSMUSG00000032744	Heyl	4.33666878315763	0.021870548171053
ENSMUSG00000032788	Pdxk	0.407686107893974	0.00570907443319601
ENSMUSG00000032807	Alox12b	4.50883766739349	0.00754868309836523
ENSMUSG00000032816	Igdcc4	1.08179679674623	0.0420121654276351
ENSMUSG00000032841	Prr5l	1.23723284984843	8.58853053828828e-09
ENSMUSG00000032846	Zswim6	0.429483607109591	0.0246444885015742
ENSMUSG00000032860	P2ry2	1.28357330930766	1.11581395880064e-16
ENSMUSG00000032870	Smap2	0.425289162438095	0.000448140529273224
ENSMUSG00000032878	Ccdc85a	2.64048487122594	6.36630176547428e-06
ENSMUSG00000032911	Cspg4	4.5180293662843	1.62478895306527e-06
ENSMUSG00000032997	Chpf	0.224993258067681	0.0293973642902125
ENSMUSG00000032999	Nlrp4f	5.24428905479093	5.12660574101183e-07
ENSMUSG00000033006	Sox10	3.08568123955855	0.0268172510070472
ENSMUSG00000033059	Pygb	0.38205681190253	0.0146592452161876
ENSMUSG00000033066	Gas7	1.10517314007535	5.12960297079203e-05
ENSMUSG00000033147	Slc22a15	0.342802684855796	0.0218655175193917
ENSMUSG00000033170	Card10	0.3100694556087	5.95858764067406e-05
ENSMUSG00000033174	Mgll	5.80541055714524	6.2489432566799e-05
ENSMUSG00000033227	Wnt6	5.44379427509837	0.000372877989664058
ENSMUSG00000033249	Hsf4	0.701613975391608	0.0180622500745331
ENSMUSG00000033268	Duox1	3.72350332679124	0.000875294615623601
ENSMUSG00000033350	Chst2	3.387368829159	0.000222968649831475
ENSMUSG00000033419	Snap91	3.7218700927543	9.90126542471664e-13
ENSMUSG00000033498	Strc	3.31805723718484	0.0468442556950734
ENSMUSG00000033502	Cdc14a	0.520931172421118	0.00242424833792406
ENSMUSG00000033508	Asprv1	1.32569606452627	0.0205973990569904
ENSMUSG00000033545	Znrf1	0.360672207318398	0.000156522502847752
ENSMUSG00000033557	Fam20b	0.171279294517599	0.0327403282978679
ENSMUSG00000033579	Fa2h	4.17388232530856	0.00496440129069228
ENSMUSG00000033589	Reep4	0.256871715009661	0.0139397891498435
ENSMUSG00000033594	Spata2l	0.795382148562179	0.0453162046266373
ENSMUSG00000033610	Pank1	0.485094973982045	0.000988131387684258
ENSMUSG00000033713	Foxn3	0.549093478596868	0.013359823528088
ENSMUSG00000033720	Sfxn5	0.442898178979979	0.0343031159967159
ENSMUSG00000033721	Vav3	0.642871691508578	0.00638374365276391
ENSMUSG00000033726	Emx1	5.78589219256367	2.61052112280643e-05
ENSMUSG00000033763	Mtss2	1.37415206237732	1.33863818492283e-10
ENSMUSG00000033768	Nrxn2	1.07500145941868	0.0347077300645597
ENSMUSG00000033788	Dysf	1.55346244518079	2.02150315445481e-07
ENSMUSG00000033837	Foxh1	4.58146331994164	0.00717658750901402
ENSMUSG00000033854	Kcnk10	4.47827728729745	0.00409497579167219
ENSMUSG00000033998	Kcnk1	2.19331161669624	4.38587188489495e-12
ENSMUSG00000034006	Slc66a2	0.787238725269959	2.2487006212198e-06
ENSMUSG00000034075	Zdhhc5	0.27481470695155	0.0294365105149931
ENSMUSG00000034101	Ctnnd1	0.305707172275049	0.0139505442672675
ENSMUSG00000034112	Atp2c2	0.953920025595941	0.0158838497173397
ENSMUSG00000034156	Tspoap1	5.08158327509052	5.59025156552885e-05
ENSMUSG00000034159	Mab21l4	1.19483413030168	1.04247842191678e-15
ENSMUSG00000034164	Emid1	4.26709709216176	0.00518982385414951
ENSMUSG00000034171	Faah	0.533118125346402	0.0270852074016232
ENSMUSG00000034177	Rnf43	0.618935649323742	0.0269353395870323
ENSMUSG00000034201	Gas2l1	0.244727036836657	0.00855075219919356
ENSMUSG00000034258	Flvcr2	3.23867385570601	1.05076894814475e-09
ENSMUSG00000034265	Zdhhc14	5.06621838610744	5.67319948359814e-06
ENSMUSG00000034266	Batf	2.28977671294153	0.0261822481125036
ENSMUSG00000034308	Sdr42e1	1.32147503298798	1.42558026008545e-06
ENSMUSG00000034330	Plcg2	0.45984784479507	0.012104678856882
ENSMUSG00000034336	Ina	6.33386943819439	4.03398787978677e-07
ENSMUSG00000034382	AI661453	0.564641056717097	2.59436905676707e-08
ENSMUSG00000034472	Rasd2	4.09835518838175	2.47286935014691e-07
ENSMUSG00000034485	Uaca	0.244134717131991	0.00535275847620246
ENSMUSG00000034533	Scn10a	5.05875287873716	0.000105632482861521
ENSMUSG00000034573	Ptpn13	0.672791877523416	0.0206621852740647
ENSMUSG00000034584	Exph5	1.35556465479077	2.24660959497043e-05
ENSMUSG00000034607	Pof1b	1.25387956031909	1.59894309347433e-08
ENSMUSG00000034612	Chst11	1.54928329296696	0.000567674029604841
ENSMUSG00000034613	Ppm1h	0.701579969423671	0.0113761222733334
ENSMUSG00000034616	Ssh3	0.340479024993691	0.00094793568330418
ENSMUSG00000034634	Ly6d	3.08234363282848	0.00836586229158718
ENSMUSG00000034675	Dbn1	0.341993184313058	3.15575018219726e-06
ENSMUSG00000034684	Sema3f	0.806846792519346	0.000202939935061947
ENSMUSG00000034685	Fam171a2	0.603653294009994	0.00111615031675932
ENSMUSG00000034687	Fras1	1.44280946394946	9.34467234870155e-05
ENSMUSG00000034701	Neurod1	2.73406598229222	0.00450220612713148
ENSMUSG00000034708	Grn	0.396323877001759	0.0355678816066223
ENSMUSG00000034730	Adgrb1	5.20852468184401	2.72091787320661e-15
ENSMUSG00000034751	Mast4	0.28302750944433	0.0244384368227908
ENSMUSG00000034762	Glis1	1.90110907099302	3.07180953052941e-05
ENSMUSG00000034783	Cd207	4.09394892113393	0.0415958155599818
ENSMUSG00000034785	Dio1	4.39189918795896	7.70218062367294e-05
ENSMUSG00000034792	Gna15	2.20212879503787	4.51573608578941e-07
ENSMUSG00000034796	Cpne7	5.17501254408527	0.000495634772943339
ENSMUSG00000034845	Plvap	2.82665727818457	1.49050882952478e-05
ENSMUSG00000034854	Mfsd12	0.526497641187871	0.0441820438596236
ENSMUSG00000034858	Fam214a	0.46594127460281	0.0211579286166958
ENSMUSG00000034863	Ano8	0.333481489390647	0.0302589413785579
ENSMUSG00000034902	Pip5k1c	0.177026522828482	0.0249734110430248
ENSMUSG00000034910	Pygo1	3.62507513689729	7.42386643230644e-05
ENSMUSG00000034917	Tjp3	1.26524834276183	2.13171375764688e-05
ENSMUSG00000034930	Rtkn	0.700273068559877	0.000756622241894624
ENSMUSG00000034993	Vat1	0.60692431000448	1.93882851852734e-08
ENSMUSG00000035032	Nek11	1.48775819341979	0.0267049536356881
ENSMUSG00000035064	Eef2k	0.572606134236573	1.70128805714565e-08
ENSMUSG00000035095	Fam167a	2.75334397853479	1.59105412134717e-15
ENSMUSG00000035112	Wnk4	0.909954843095786	0.000160623513559298
ENSMUSG00000035158	Mitf	1.19994127570955	0.0117740867570133
ENSMUSG00000035172	Plekhh3	1.02117869843822	6.29872825799146e-12
ENSMUSG00000035187	Nkx6-1	1.51741523922237	0.00748196407147665
ENSMUSG00000035189	Ano4	4.01132282493686	0.0146202598253475
ENSMUSG00000035206	Sppl2b	0.31661919013764	0.0396589735140836
ENSMUSG00000035226	Rims4	6.75390518785877	8.08915438884967e-08
ENSMUSG00000035228	Ccdc106	1.04853866897393	0.0266029726975345
ENSMUSG00000035232	Pdk3	0.500394733496841	0.00849768019548808
ENSMUSG00000035236	Scai	0.575458956863822	0.00102523389034188
ENSMUSG00000035246	Pcyt1b	0.986858618670138	0.00089911246688876
ENSMUSG00000035274	Tpbg	0.272530637251064	0.0375756883886423
ENSMUSG00000035277	Arx	4.50137344730014	1.29002653180783e-08
ENSMUSG00000035283	Adrb1	5.71715233087494	3.31328594603183e-05
ENSMUSG00000035314	Gdpd5	0.867706569594843	1.18958528956273e-08
ENSMUSG00000035355	Kcnh4	6.31659027687001	1.26681585674809e-06
ENSMUSG00000035376	Hacd2	0.310021219310298	0.00679122062320403
ENSMUSG00000035435	Abca17	3.11118861532036	0.000129036716953271
ENSMUSG00000035451	Foxa1	0.447797268118752	0.0197706238530217
ENSMUSG00000035498	Cdcp1	2.86982072770954	0.00219967449716409
ENSMUSG00000035504	Reep6	0.556905849230008	0.0158433518465322
ENSMUSG00000035513	Ntng2	5.38808227177573	0.000100552410606848
ENSMUSG00000035547	Capn5	0.407237277919855	0.00691058706887637
ENSMUSG00000035566	Pcdh17	2.19943968784481	0.0178954744293197
ENSMUSG00000035637	Grhpr	0.519240836670791	0.0180467370827472
ENSMUSG00000035642	Aamdc	0.951166936660961	0.000376544503995229
ENSMUSG00000035653	Lrfn5	4.33500638992184	0.0158376036622495
ENSMUSG00000035678	Tnfsf9	0.826033281388907	0.000356921332012036
ENSMUSG00000035696	Rnf38	0.235338118289222	0.0321179207301625
ENSMUSG00000035725	Prkx	0.360962726539746	0.0300690917195505
ENSMUSG00000035769	Xylb	0.584829239936087	7.15042901234502e-08
ENSMUSG00000035773	Kiss1r	1.93930219152392	0.00126000197395408
ENSMUSG00000035776	Cd99l2	0.227829251776583	0.018034302038583
ENSMUSG00000035781	R3hdm4	0.312341176920843	0.0139477914742025
ENSMUSG00000035877	Zhx3	0.50561424820251	0.0130375080802172
ENSMUSG00000035914	Cd276	0.607599762329726	2.03225976788189e-11
ENSMUSG00000035929	H2-Q4	1.10207494243094	0.0130957939672687
ENSMUSG00000035930	Chst4	2.17524141731057	0.0088735353636849
ENSMUSG00000035944	Ttc38	1.02032104532671	2.98648144676665e-09
ENSMUSG00000035946	Gsx2	6.05108834637775	1.20813930072333e-05
ENSMUSG00000036019	Tmtc2	1.54147686842558	1.21620938651499e-08
ENSMUSG00000036026	Tmem63b	0.169171213129552	0.0490244544249106
ENSMUSG00000036062	Phf24	5.71298083350799	6.56693726613342e-05
ENSMUSG00000036109	Mbnl3	0.461139252223538	0.0193588393763073
ENSMUSG00000036110	Slc17a2	2.5275255527129	0.0211358102527653
ENSMUSG00000036111	Lmo1	5.2590625391657	0.000663331725418561
ENSMUSG00000036136	Fam110c	0.493882062354609	1.42453616925316e-05
ENSMUSG00000036155	Mgat5	0.433416741152101	0.00580078172825005
ENSMUSG00000036225	Kctd1	0.883137899047956	1.88197145172313e-05
ENSMUSG00000036249	Rbm43	0.426527534743243	0.0156963808574218
ENSMUSG00000036278	Macrod1	0.524053429343268	0.0429203447647917
ENSMUSG00000036292	Gramd1c	0.535714353464955	0.0114331425163106
ENSMUSG00000036306	Lzts1	3.93626943179487	0.000151882700505301
ENSMUSG00000036309	Skp1	0.188714902627188	0.0139594457094757
ENSMUSG00000036377	Cracd	0.895067545720993	2.52083508828129e-05
ENSMUSG00000036381	P2ry14	1.78897655932591	0.0164084096958656
ENSMUSG00000036427	Gpi1	0.416558986921761	0.00889575927818509
ENSMUSG00000036437	Npy1r	5.2726143515255	0.000579436379776929
ENSMUSG00000036523	Greb1	1.61310305018576	0.000220510094410247
ENSMUSG00000036528	Ppfibp2	0.515903046663075	0.0125713545758193
ENSMUSG00000036545	Adamts2	3.07812954611177	0.0100626544051784
ENSMUSG00000036587	Fut7	2.05268529940036	0.00492561436250806
ENSMUSG00000036622	Atp13a2	0.530503223562659	0.0116756265519335
ENSMUSG00000036661	Dennd3	0.474129946915756	0.00607461776530099
ENSMUSG00000036687	Tmem184a	2.24562674810384	2.64757361303617e-11
ENSMUSG00000036718	Micall2	0.328465292564388	0.022238461410908
ENSMUSG00000036731	Cysrt1	1.95904407532499	3.88106069525286e-05
ENSMUSG00000036752	Tubb4b	0.263868035391894	0.0290746791983134
ENSMUSG00000036856	Wnt4	1.01867688224187	0.00302961326123913
ENSMUSG00000036862	Dchs1	2.70867373298424	0.00217567202812025
ENSMUSG00000036867	Smad6	0.38437387403777	0.0323202174679434
ENSMUSG00000036907	C1ql2	6.60425007403355	2.62414134395303e-07
ENSMUSG00000036913	Trim67	4.85667607052686	1.36018127620101e-05
ENSMUSG00000036948	Trappc14	0.30721540031718	0.0246558218345932
ENSMUSG00000036962	Cfap221	3.6119496831838	0.0440315698132459
ENSMUSG00000036985	Zdhhc9	0.297491187861062	0.00102523389034188
ENSMUSG00000037034	Pax1	4.13911717480824	0.000646611862213163
ENSMUSG00000037035	Inhbb	7.05708985724917	6.65163601162175e-09
ENSMUSG00000037053	Azgp1	2.47292715775929	0.0153784764853042
ENSMUSG00000037089	Slc35b2	0.425227231201952	0.0432190056547532
ENSMUSG00000037129	Tmprss13	5.54677702589446	6.84903148521411e-05
ENSMUSG00000037138	Aff3	3.23552126488518	9.51194528947683e-06
ENSMUSG00000037159	Wee2	2.7103326924962	0.0166894168021564
ENSMUSG00000037224	Zfyve28	2.3473798144217	0.0208820816370895
ENSMUSG00000037259	Dzank1	1.87095927545988	3.40096829698027e-07
ENSMUSG00000037263	Aldh3b3	4.49358523086304	0.035483471153256
ENSMUSG00000037279	Ovol2	6.26374286608917	1.14871436525974e-07
ENSMUSG00000037306	Man1c1	1.82423851966833	2.99475200673111e-08
ENSMUSG00000037315	Jade3	0.293187044287078	0.0123683018746518
ENSMUSG00000037341	Slc9a7	5.14958593001545	0.00037526773390802
ENSMUSG00000037347	Chst7	3.37525740554824	0.0138742145836176
ENSMUSG00000037348	Paqr7	0.523093959202863	0.00470735937526836
ENSMUSG00000037386	Rims2	0.655081549663756	0.000548421997027963
ENSMUSG00000037406	Htra4	2.52355930728829	0.00810165354453628
ENSMUSG00000037408	Cnnm4	0.467362575841766	0.000179507602959349
ENSMUSG00000037443	Cep85	0.300303236159435	0.00606554569556828
ENSMUSG00000037455	Slc18b1	0.322519788669107	0.0088735353636849
ENSMUSG00000037466	Tedc1	0.408500557133014	3.32207287801419e-05
ENSMUSG00000037477	Tbx10	4.16539955614611	0.0151980123560026
ENSMUSG00000037493	Cib2	1.85014113647195	0.0140237748762378
ENSMUSG00000037568	Vash2	1.23961805676864	8.98659833877206e-05
ENSMUSG00000037578	Pkd2l1	4.7734196977326	3.69881411781763e-09
ENSMUSG00000037579	Kcnh3	4.59948908654016	4.62814456580002e-07
ENSMUSG00000037605	Adgrl3	0.531276758377459	0.0319367767039895
ENSMUSG00000037613	Tnfrsf23	0.385888807028578	1.72607778875441e-06
ENSMUSG00000037621	Atoh8	1.40713131628651	0.000265691171991485
ENSMUSG00000037638	Zbtb42	0.430794930118214	0.00258906205948406
ENSMUSG00000037661	Gpr160	0.983712255683129	0.0197135854773056
ENSMUSG00000037664	Cdkn1c	3.65448340186795	8.19590848689433e-05
ENSMUSG00000037681	Esyt3	2.15601845340108	0.00105082088172305
ENSMUSG00000037686	Aspg	3.42743194232556	0.0414626681222536
ENSMUSG00000037692	Ahdc1	0.753411941155876	3.73329152909603e-10
ENSMUSG00000037736	Limch1	2.24121244965726	0.0486253622676885
ENSMUSG00000037754	Ppp1r16b	2.90819321458352	0.000885147655147355
ENSMUSG00000037759	Ptger2	4.42367749868108	0.0190611630427569
ENSMUSG00000037771	Slc32a1	6.71663784554165	9.72635249795332e-08
ENSMUSG00000037773	Pced1a	0.322237181885086	0.047723512913736
ENSMUSG00000037824	Tspan14	0.75464530575072	9.83508987957801e-07
ENSMUSG00000037846	Rtkn2	0.72729823109643	0.00651993362489644
ENSMUSG00000037868	Egr2	3.18506712739964	2.03225976788189e-11
ENSMUSG00000037902	Sirpa	4.13720610441816	1.77422655940057e-10
ENSMUSG00000037953	A4gnt	4.6823309629952	0.000477148782926092
ENSMUSG00000037972	Snn	0.331532540044883	0.0374619414888413
ENSMUSG00000037977	6430571L13Rik	1.95567036507367	0.0143891883337808
ENSMUSG00000037989	Wnk2	5.58018349019142	5.41562261663085e-18
ENSMUSG00000037992	Rara	0.219059598487922	0.0364906577660152
ENSMUSG00000037995	Igsf9	0.886247280047094	1.34281525709934e-05
ENSMUSG00000038025	Phf2	0.264636155851095	0.00155178123503881
ENSMUSG00000038060	Dlec1	1.16520931629789	0.0189112882182008
ENSMUSG00000038115	Ano2	4.15458780791983	0.0384278294199387
ENSMUSG00000038119	Cdon	0.304048214601616	0.00497813925390081
ENSMUSG00000038132	Rbm24	6.2748009219431	5.6274358059554e-06
ENSMUSG00000038143	Stox2	4.04502354885245	1.27895678196589e-06
ENSMUSG00000038146	Notch3	1.87919949844833	8.36296002555492e-15
ENSMUSG00000038151	Prdm1	4.57059424700027	0.00322428030197475
ENSMUSG00000038167	Plekhg6	1.31872313916791	4.34893396069593e-11
ENSMUSG00000038178	Slc43a2	1.02567801921099	5.98225655725113e-08
ENSMUSG00000038248	Sobp	4.86881641040996	1.72312006037194e-13
ENSMUSG00000038253	Hoxa5	0.797919561298404	1.42453616925316e-05
ENSMUSG00000038255	Neurod2	5.8941083806769	1.69787985053816e-05
ENSMUSG00000038260	Trpm4	1.22637018630149	2.76999927278506e-08
ENSMUSG00000038264	Sema7a	1.38439621599536	0.00183911233407919
ENSMUSG00000038291	Snx25	0.28213099073016	0.0232285442367526
ENSMUSG00000038319	Kcnh2	1.05369338187198	3.47985740075665e-11
ENSMUSG00000038375	Trp53inp2	0.514746466284218	0.00489541359387161
ENSMUSG00000038390	Gpr162	3.37965549547137	0.00357743774489691
ENSMUSG00000038400	Pmepa1	0.255435753774689	0.0192012355631634
ENSMUSG00000038418	Egr1	3.31999856374688	1.37010105626319e-07
ENSMUSG00000038437	Mllt6	0.285208828402773	0.000498515294972114
ENSMUSG00000038453	Srcin1	3.781260062624	8.05873130040768e-12
ENSMUSG00000038456	Dennd2a	2.28518092652703	0.00188260838837684
ENSMUSG00000038481	Cdk19	0.267084565392423	0.0257636192652724
ENSMUSG00000038517	Tbkbp1	1.2609534320037	1.58455868940109e-05
ENSMUSG00000038518	Jarid2	0.711060054838675	2.52558267690249e-06
ENSMUSG00000038524	Fchsd1	0.462923523164483	0.017757304291006
ENSMUSG00000038534	Osbpl7	0.704968290272839	8.18040855876034e-08
ENSMUSG00000038567	Cyp24a1	2.65291416421644	0.00415983960906417
ENSMUSG00000038576	Susd4	1.40139113190226	0.0129408797264128
ENSMUSG00000038578	Susd1	1.82721087002926	4.27618069991316e-10
ENSMUSG00000038599	Capn8	4.10283757834356	0.0365851091590188
ENSMUSG00000038605	Samd10	0.49759770973718	0.000129125888831321
ENSMUSG00000038618	Rassf7	0.529937965598603	3.62208872429841e-07
ENSMUSG00000038623	Tm6sf1	2.9746160928064	0.0102420967578972
ENSMUSG00000038628	Polr3k	0.262274974565761	0.00820795904279563
ENSMUSG00000038637	Lrrc56	0.806322990990662	0.000858529652239849
ENSMUSG00000038665	Dgki	3.80344407444119	0.011838657503509
ENSMUSG00000038668	Lpar1	1.01329620291895	0.0403174888001337
ENSMUSG00000038677	Scube3	4.75627547372823	1.33996041981102e-09
ENSMUSG00000038712	Mindy1	0.24783799898843	0.0125162146379168
ENSMUSG00000038718	Pbx3	0.30369459401696	0.0248189560552818
ENSMUSG00000038738	Shank1	3.11854073150287	0.00983561912040963
ENSMUSG00000038745	Nlrp6	1.63721767978146	0.0129100794180861
ENSMUSG00000038754	Elovl3	3.71378920276391	0.000108847886311469
ENSMUSG00000038764	Ptpn3	0.486561476622861	0.000461153142086668
ENSMUSG00000038765	Lmx1b	7.01470013553823	1.7779689752778e-08
ENSMUSG00000038770	Kpna7	3.44050785964393	0.0477774988462462
ENSMUSG00000038777	Sema6c	1.13382237914132	0.00526487444637568
ENSMUSG00000038781	Stap2	0.668664938445552	0.000332558762609659
ENSMUSG00000038816	Ctnnal1	0.557017670228262	0.000201767438713548
ENSMUSG00000038855	Itpkb	1.24949593066861	0.0146818963093458
ENSMUSG00000038879	Nipal2	3.11589704022976	0.000854428554356687
ENSMUSG00000038893	Fam117a	1.29408179179499	9.30139284197098e-08
ENSMUSG00000038936	Sccpdh	0.234877789851777	0.0300685642635684
ENSMUSG00000038963	Slco4a1	0.80276699641345	0.00301821494691452
ENSMUSG00000038976	Ppp1r9b	0.215367942435186	0.0121519911184921
ENSMUSG00000038980	Rbbp8nl	1.05454509601852	0.00067212818129204
ENSMUSG00000039004	Bmp6	1.00873938115648	0.00146672090063829
ENSMUSG00000039021	Ttc16	1.65157991005007	0.000210889852510001
ENSMUSG00000039043	Arpin	0.268603049267832	0.0470885305512711
ENSMUSG00000039047	Pigk	0.271139254668494	0.0397955041570062
ENSMUSG00000039059	Hrh3	6.65248379595539	3.45750842027976e-07
ENSMUSG00000039070	Cpa4	8.83972948629636	4.85080755531814e-10
ENSMUSG00000039081	Zfp503	1.93400662626046	3.98481024084449e-06
ENSMUSG00000039086	Ss18l1	0.617759747172971	0.00310112583955027
ENSMUSG00000039115	Itga9	1.72299978649109	1.42558026008545e-06
ENSMUSG00000039116	Adgrg6	0.946004863466694	3.31167919501755e-16
ENSMUSG00000039126	Prune2	1.16616041616865	0.00787760183853361
ENSMUSG00000039137	Whrn	3.64334153804489	4.11535176574611e-21
ENSMUSG00000039157	Fam102a	0.55619717838141	0.0387779578621432
ENSMUSG00000039179	Tekt5	4.63399144661142	0.00270380196375954
ENSMUSG00000039253	Fn3krp	0.347762125604205	0.0139144444148932
ENSMUSG00000039257	Vstm2b	3.57107782453859	0.0402449864699206
ENSMUSG00000039270	Megf9	0.412481909706674	0.000800545439057409
ENSMUSG00000039316	Rftn1	2.56201436996279	0.0169460026175734
ENSMUSG00000039328	Rnf122	1.18836347388492	0.00322428030197475
ENSMUSG00000039357	Fut11	0.570215418502328	0.00591486202791114
ENSMUSG00000039410	Prdm16	3.84914797431178	0.00172235494964052
ENSMUSG00000039419	Cntnap2	2.6600976573218	0.00895682851604769
ENSMUSG00000039474	Wfs1	0.484868069023889	2.71569740061095e-09
ENSMUSG00000039481	Nrtn	4.91383465319323	0.000181931892500272
ENSMUSG00000039529	Atp8b1	1.84290001089222	5.40736950476224e-08
ENSMUSG00000039545	Flicr	3.59831701633414	0.0476943864258476
ENSMUSG00000039568	Ubald1	0.433695261998221	1.19550205107345e-05
ENSMUSG00000039616	Mocos	0.627963391601307	3.51996827165079e-05
ENSMUSG00000039620	Trmt9b	4.6585377594488	0.00457162820939276
ENSMUSG00000039621	Prex1	1.93745807321917	2.21721023252924e-09
ENSMUSG00000039646	Vasn	0.467229007590638	0.0146746885492348
ENSMUSG00000039648	Kyat1	1.3805393151289	6.77336227488515e-12
ENSMUSG00000039661	Dusp26	5.9928488851436	1.51029679412902e-05
ENSMUSG00000039713	Plekhg5	0.467230218161834	0.00244807247215924
ENSMUSG00000039728	Slc6a5	4.78037823638033	0.00871351898062308
ENSMUSG00000039735	Fnbp1l	0.207206806547304	0.0173850121316123
ENSMUSG00000039809	Gabbr2	6.17483585931474	2.93339805683428e-06
ENSMUSG00000039830	Olig2	6.7372788773912	1.48406343654453e-07
ENSMUSG00000039831	Arhgap29	0.367366480365149	0.00672494624963188
ENSMUSG00000039835	Nhsl1	0.551968247087694	6.12283369723679e-06
ENSMUSG00000039865	Slc44a3	4.35557017407093	0.00961400117057764
ENSMUSG00000039908	Slc26a11	1.02294034314317	1.18180724844736e-07
ENSMUSG00000039914	Coq10a	0.571572150703892	0.00606554569556828
ENSMUSG00000039943	Plcb4	1.21342798484832	0.0012218456513642
ENSMUSG00000039952	Dag1	0.28748078720596	0.00114337540845518
ENSMUSG00000039963	Ccdc40	5.27828213405396	1.44443721484562e-17
ENSMUSG00000039982	Dtx4	0.391038202007678	0.00163486948839983
ENSMUSG00000040016	Ptger3	6.75439457752446	9.83226462632451e-08
ENSMUSG00000040055	Gjb6	5.61025934225849	0.000113676275505614
ENSMUSG00000040061	Plcb2	5.56327951332165	1.34281525709934e-05
ENSMUSG00000040105	Plpp6	0.23220444212445	0.036336600483833
ENSMUSG00000040146	Rgl3	0.350011159370964	0.0156304408682474
ENSMUSG00000040148	Hmx3	5.93579407586857	7.21794396465095e-07
ENSMUSG00000040152	Thbs1	0.761240385310478	0.000475446964020289
ENSMUSG00000040163	1700034J05Rik	5.29135990358927	0.000398639189981785
ENSMUSG00000040188	Scamp2	0.30470450796865	0.000750088535642264
ENSMUSG00000040258	Nxph4	3.31481040724716	0.049379412263124
ENSMUSG00000040268	Plekha1	0.238287757218616	0.0064261937957454
ENSMUSG00000040270	Bach2	2.20605864111172	0.00405564667509436
ENSMUSG00000040276	Pacsin1	2.62278340744315	0.00485249224311311
ENSMUSG00000040283	Btnl9	1.70657359828274	0.000136588706931255
ENSMUSG00000040298	Btbd16	2.16592458644521	0.026412942442643
ENSMUSG00000040310	Alx4	3.99780587065347	0.0430959811774298
ENSMUSG00000040345	Arhgap9	3.70382463198012	0.000106182150051261
ENSMUSG00000040350	Trim7	0.745853675625494	0.00302622076653272
ENSMUSG00000040396	Abhd13	0.229257752865518	0.0156709745513476
ENSMUSG00000040428	Plekha4	1.74467267825086	2.22080140423311e-06
ENSMUSG00000040430	Pitpnc1	0.759774543903307	7.6359120349874e-07
ENSMUSG00000040447	Spns2	1.59919800108195	6.05186754523804e-25
ENSMUSG00000040451	Sgms1	0.24628256917977	0.00658561755529896
ENSMUSG00000040471	Ggt6	2.17833809929706	3.48092508133591e-06
ENSMUSG00000040495	Chrm4	3.09394876977449	2.35478538728188e-05
ENSMUSG00000040525	Cblc	2.98471351035059	8.62667456464024e-06
ENSMUSG00000040543	Pitpnm3	2.32550931285488	9.90126542471664e-13
ENSMUSG00000040562	Gstm2	1.57553689405479	2.23467467456828e-07
ENSMUSG00000040570	Rundc3b	0.495693685308174	0.0412296429056948
ENSMUSG00000040605	Bace2	0.859335640811259	0.000783742370626371
ENSMUSG00000040606	Kazn	2.16263404616078	1.16287197480895e-08
ENSMUSG00000040610	Tlx3	3.38110341494153	0.0344185237017945
ENSMUSG00000040616	Tmem51	0.757126970284678	0.00310051104692772
ENSMUSG00000040649	Rimklb	4.54411974576499	0.00898401299178924
ENSMUSG00000040680	Kremen2	5.27045680886038	0.000124633942411356
ENSMUSG00000040687	Madd	0.286099536967618	0.0254021965569217
ENSMUSG00000040714	Klc3	3.4267355700338	2.50444836511808e-05
ENSMUSG00000040717	Il17rd	0.929203694623404	0.00128404313823252
ENSMUSG00000040723	Rcsd1	1.93796002792956	0.000719056749209521
ENSMUSG00000040728	Esrp1	4.22796637444794	1.16771105283547e-15
ENSMUSG00000040734	Ppp1r13l	0.480607477867806	0.000345539076513717
ENSMUSG00000040752	Myh6	5.31472113350256	0.000210106207254823
ENSMUSG00000040797	Iqsec3	4.53847133515909	0.0206737348066245
ENSMUSG00000040828	Catsperd	0.886372102489662	0.0193938813497418
ENSMUSG00000040867	Begain	4.03443534132231	0.0179189269433318
ENSMUSG00000040907	Atp1a3	2.72676112876209	7.69721909262506e-06
ENSMUSG00000040964	Arhgef10l	0.534213385792567	0.00654859662999897
ENSMUSG00000040998	Npnt	0.179644183348413	0.0196435413945183
ENSMUSG00000041000	Trim62	1.72261068804756	4.01946938652657e-08
ENSMUSG00000041020	Map7d2	1.99251183376269	0.000349928161521319
ENSMUSG00000041075	Fzd7	0.404379940264436	0.0279169326226761
ENSMUSG00000041115	Iqsec2	0.962976456495812	1.82655779991475e-05
ENSMUSG00000041120	Nbl1	1.00535099149596	3.14090375994352e-09
ENSMUSG00000041187	Prkd2	0.703115017664086	5.05918013854524e-06
ENSMUSG00000041189	Chrnb1	0.53006471822131	0.00747953534053552
ENSMUSG00000041205	Map6d1	1.38453668959119	0.00584134123360927
ENSMUSG00000041229	Phf8	0.341520936841539	0.0284259594601137
ENSMUSG00000041245	Wnk3	1.88687268390498	0.0236542384143458
ENSMUSG00000041263	Rusc1	1.08639887308234	0.00064590135004561
ENSMUSG00000041293	Adgrf1	7.30811269300504	2.74025871552343e-09
ENSMUSG00000041323	Ak7	1.94224249362582	2.29793334859517e-05
ENSMUSG00000041347	Bdkrb1	4.02120760025413	0.0104961254094686
ENSMUSG00000041358	Nutm1	2.2700978674868	3.81637113740927e-14
ENSMUSG00000041372	B4galnt3	1.15414655418311	0.00102523389034188
ENSMUSG00000041439	Mfsd6	0.778719260715348	2.83932035784591e-08
ENSMUSG00000041444	Arhgap32	0.418653490753352	0.035067428013909
ENSMUSG00000041523	Upk2	7.63637472365878	3.78903886453238e-10
ENSMUSG00000041548	Hspb8	0.570630895810261	0.0440840971199302
ENSMUSG00000041556	Fbxo2	2.00090568787828	0.0272897224377352
ENSMUSG00000041608	Entpd3	3.90620835132594	0.0291246668524819
ENSMUSG00000041625	Ggact	0.470008485172905	0.0198221089666331
ENSMUSG00000041670	Rims1	4.09316957436925	0.000640071347050906
ENSMUSG00000041695	Kcnj2	4.34950485328983	0.0225448806054207
ENSMUSG00000041708	Mpped1	4.56918183503714	0.00219967449716409
ENSMUSG00000041729	Coro2b	1.34864972427233	0.00466767843857031
ENSMUSG00000041730	Prrxl1	3.52516324343872	0.00924822820481119
ENSMUSG00000041782	Lad1	0.570392641525015	1.30859574648071e-14
ENSMUSG00000041798	Gck	3.99066755381355	0.0110552733751183
ENSMUSG00000041817	Fam169a	1.23308073673964	0.000423899430493293
ENSMUSG00000041845	Rhod	0.242175753785168	0.0456536978576248
ENSMUSG00000041886	Macc1	5.72664073394508	1.68250689452345e-19
ENSMUSG00000041889	Shisa4	0.309732433882237	0.0162898458691364
ENSMUSG00000041895	Wipi1	0.383189551503094	0.000277591044659668
ENSMUSG00000041923	Nol4	3.32968615018772	1.30660225386114e-06
ENSMUSG00000041926	Rnpep	0.200249388660617	0.0259033868338222
ENSMUSG00000041930	Fam222a	2.28924690627227	3.78404741003499e-05
ENSMUSG00000041936	Agrn	0.382113642783546	0.00705732814516158
ENSMUSG00000041984	Rptn	4.43214078236413	0.0124639983175123
ENSMUSG00000042010	Acacb	1.12348053903417	0.0077752591041632
ENSMUSG00000042041	2010003K11Rik	1.31803070411911	0.0301533466852638
ENSMUSG00000042082	Arsb	0.338161030040672	0.0198578589375348
ENSMUSG00000042096	Dao	2.90942143641752	0.00188347672560318
ENSMUSG00000042099	Kank3	0.700056727706115	0.0167572514475004
ENSMUSG00000042115	Klhdc8a	1.20889769040511	1.9964519329097e-08
ENSMUSG00000042124	Lce1f	3.34996213839861	0.0296701546912288
ENSMUSG00000042216	Sgsm1	0.249095621621249	0.0348994148667478
ENSMUSG00000042244	Pglyrp3	4.14079500418098	0.00233891437355315
ENSMUSG00000042250	Pglyrp4	2.03040264871667	0.000707758785014379
ENSMUSG00000042284	Itga1	0.551449299682176	0.0155277172449181
ENSMUSG00000042289	Hsd3b7	0.461122344851756	0.00274220293533966
ENSMUSG00000042292	Mrtfa	0.227703711807416	0.0393769591799171
ENSMUSG00000042306	S100a14	2.68246540256687	1.61666126114503e-26
ENSMUSG00000042353	Frem3	4.59900197910452	0.00608411941330039
ENSMUSG00000042372	Dmrt3	7.46158819745542	7.63463022999559e-11
ENSMUSG00000042377	Fam83g	5.02899270912969	0.00258006571198676
ENSMUSG00000042388	Dlgap3	6.23714161065201	9.93691352728746e-07
ENSMUSG00000042401	Crtac1	3.87300520661142	0.00929169249321329
ENSMUSG00000042417	Ccno	4.22182685405168	1.7779689752778e-08
ENSMUSG00000042429	Adora1	0.903177156641415	0.0156304408682474
ENSMUSG00000042453	Reln	2.70846961914074	0.00473518593985124
ENSMUSG00000042476	Abcb4	2.58291914497359	9.77831352213452e-06
ENSMUSG00000042477	Tfap2e	4.51380195620653	9.27537679061345e-08
ENSMUSG00000042498	Radx	4.50911075196656	0.016982793758245
ENSMUSG00000042500	Ago4	0.863693928408711	0.0141055064733737
ENSMUSG00000042510	AA986860	0.332358712174116	0.000237946229425519
ENSMUSG00000042514	Klhl14	6.99743372195844	2.97238827966953e-08
ENSMUSG00000042557	Sin3a	0.23591599686029	0.00763094540474651
ENSMUSG00000042594	Sh2b3	0.306228186104252	0.0116077867399595
ENSMUSG00000042595	Fam199x	0.319622995447597	0.0150169901797779
ENSMUSG00000042622	Maff	0.60678985868997	0.00405226186346869
ENSMUSG00000042628	Zfyve1	0.393149213823927	0.036866766021754
ENSMUSG00000042638	Gucy2c	3.32930353913818	0.00166519487033966
ENSMUSG00000042677	Zc3h12a	0.5079451267529	0.0175133056851304
ENSMUSG00000042686	Jph1	1.10283595964209	2.9451876955089e-05
ENSMUSG00000042734	Ttc9	0.40275591215763	0.0155666350149704
ENSMUSG00000042763	Maneal	4.03193318759481	0.0209348079990988
ENSMUSG00000042784	Muc1	1.46665375548657	0.00131822561951367
ENSMUSG00000042807	Hecw2	1.48502999355631	0.00371530799989114
ENSMUSG00000042808	Gpx2	5.46987227974937	4.82157261855061e-05
ENSMUSG00000042810	Krba1	0.619477893929331	0.000143715295599891
ENSMUSG00000042812	Foxf1	2.47355590658444	0.000657790399124223
ENSMUSG00000042817	Flt3	3.8088384086235	0.0468082330360356
ENSMUSG00000042826	Fgf11	0.898887765055829	0.00371935469076183
ENSMUSG00000042976	9930038B18Rik	2.29614488403726	0.000328563101201706
ENSMUSG00000042978	Sbk1	0.55763655740535	0.00965118561568631
ENSMUSG00000042985	Upk3b	1.3948012466735	2.10101127013007e-07
ENSMUSG00000042988	Notum	6.74284865100891	5.44092297183402e-08
ENSMUSG00000043029	Trpv3	2.68852312395106	5.37809560135861e-06
ENSMUSG00000043073	Usp17le	1.35888669461201	0.00537106609477187
ENSMUSG00000043088	Il17re	3.75759580360137	1.66585796619567e-55
ENSMUSG00000043091	Tuba1c	0.264191129425519	0.0290190727648543
ENSMUSG00000043110	Lrrn4	1.51459467358533	0.0167860436154758
ENSMUSG00000043165	Lor	2.46037338734868	0.000473378889370728
ENSMUSG00000043168	4930426D05Rik	4.96291997407012	0.00174388772244631
ENSMUSG00000043219	Hoxa6	0.700990157600375	0.0194109700967941
ENSMUSG00000043311	D17H6S53E	0.489416021733064	0.0302101904368632
ENSMUSG00000043333	Rhbdl2	0.765549192486548	0.00418767274710908
ENSMUSG00000043388	Tmem130	1.45239036329809	0.00144395231811571
ENSMUSG00000043391	2510009E07Rik	1.52594177660981	0.00558920381685338
ENSMUSG00000043398	Gpr135	4.54237708573321	0.00524679504077642
ENSMUSG00000043430	Psapl1	3.60962310545353	0.00391754452948695
ENSMUSG00000043441	Gpr149	5.68106217610019	5.04610290234407e-05
ENSMUSG00000043460	Elfn2	2.94537319945168	0.00166444526751549
ENSMUSG00000043496	Tril	6.09028351704091	1.1287403181521e-05
ENSMUSG00000043556	Fbxl7	1.18396134418978	0.0311546870878524
ENSMUSG00000043557	Mdga1	5.96846559751314	4.10587982114926e-21
ENSMUSG00000043587	Pxylp1	0.745244958569523	3.06011332413274e-05
ENSMUSG00000043664	Tmem221	2.96659746671148	0.00465316827762368
ENSMUSG00000043753	Dmrta1	5.42933920752949	6.54135421430578e-05
ENSMUSG00000043811	Rtn4r	1.78715384498692	4.128105328268e-06
ENSMUSG00000043857	Mgat5b	1.68119463257923	3.51170253879014e-05
ENSMUSG00000043903	Zfp469	1.32521705600251	0.0308103511959397
ENSMUSG00000043953	Ccrl2	2.11405286713278	4.3810658108456e-05
ENSMUSG00000044026	Slc35g1	0.279862059664241	0.0285672373747609
ENSMUSG00000044037	Als2cl	0.325529814891447	0.0001788886978123
ENSMUSG00000044056	Efcab9	1.58242853071849	0.0286752153094758
ENSMUSG00000044080	S100a1	0.445834944355519	0.0440840971199302
ENSMUSG00000044134	Pheta1	0.363003808831302	0.0403174888001337
ENSMUSG00000044162	Tnip3	0.964338125045959	0.00829017271486396
ENSMUSG00000044197	Gpr146	1.4420903509503	0.0120858293643825
ENSMUSG00000044216	Kcnj4	0.99139698307736	0.00114655529436028
ENSMUSG00000044217	Aqp5	6.6427455803735	3.05569148467714e-07
ENSMUSG00000044254	Pcsk9	0.470531175451839	0.000185240495998456
ENSMUSG00000044279	Crb3	0.970233097802241	1.1027472529335e-06
ENSMUSG00000044313	Mab21l3	0.939375759030517	0.0128147146348932
ENSMUSG00000044337	Ackr3	0.445558237691828	0.0187397158966645
ENSMUSG00000044352	Sowaha	2.46551230706938	0.0115030501413172
ENSMUSG00000044367	Slc16a13	0.507464390413708	0.00227118245545454
ENSMUSG00000044433	Camsap3	0.306621716203434	0.0246352338369762
ENSMUSG00000044468	Tent5c	3.0564700256099	1.49023123052809e-13
ENSMUSG00000044499	Hs3st5	4.62531812161311	0.0261315368329759
ENSMUSG00000044626	Liph	1.39574011512656	0.00941519819871455
ENSMUSG00000044628	Rnf208	2.96058328590403	7.361276278592e-05
ENSMUSG00000044667	Plppr4	3.02300194399992	0.0349852395699382
ENSMUSG00000044674	Fzd1	0.594705578074708	2.89802125521711e-05
ENSMUSG00000044707	Ccnjl	1.30744742779909	0.0211579286166958
ENSMUSG00000044708	Kcnj10	1.7135992270154	0.0152910361865246
ENSMUSG00000044715	Gskip	0.261582949101149	0.049179968419688
ENSMUSG00000044716	Dok7	0.979408300125624	0.00095846232357519
ENSMUSG00000044912	Syt16	3.11530710454759	1.39232013715447e-06
ENSMUSG00000044916	1700029I15Rik	1.39671580591168	0.0164753876533359
ENSMUSG00000044937	Ttc41	0.81606510566808	0.0086313213418415
ENSMUSG00000044976	Wdr72	1.66131133928521	0.00135052060027662
ENSMUSG00000045008	9030612E09Rik	3.80343358436476	0.00476869284331457
ENSMUSG00000045027	Prss22	4.10082826822335	6.07010947500976e-56
ENSMUSG00000045034	Ankrd34b	4.22552163304549	1.69738149278616e-12
ENSMUSG00000045045	Lrfn4	0.478849549270023	8.15095359880782e-07
ENSMUSG00000045065	9930022D16Rik	4.98786626661528	0.000304677474281903
ENSMUSG00000045083	Lingo2	3.12908213589859	0.00840315345340931
ENSMUSG00000045176	Borcs6	0.838189688377149	4.19108558648463e-05
ENSMUSG00000045180	Shroom2	0.321182671188345	0.015361139001464
ENSMUSG00000045216	Hs6st1	0.500566460270826	3.56678611882151e-09
ENSMUSG00000045246	Kcng4	4.81748605153152	0.00303808436414291
ENSMUSG00000045287	Rtn4rl1	0.959671932624015	0.0204125191208129
ENSMUSG00000045288	Ush1g	2.94762972395633	0.0328296796251166
ENSMUSG00000045314	Sowahb	1.56500306020382	6.7878182173984e-13
ENSMUSG00000045318	Adra2c	4.60812123299146	0.00729860454865116
ENSMUSG00000045333	Zfp423	0.760454353832777	0.0207898930007839
ENSMUSG00000045382	Cxcr4	5.74958834731571	6.99831713159991e-05
ENSMUSG00000045394	Epcam	3.57561490490467	2.46219763471394e-99
ENSMUSG00000045404	Kcnk13	6.86998007847362	4.79276781674678e-13
ENSMUSG00000045493	Bhlhe23	2.78165138070253	0.0467225559204226
ENSMUSG00000045515	Pou3f3	3.45091383562803	1.30320915641605e-13
ENSMUSG00000045518	Onecut3	1.39686258306426	0.000527240675185447
ENSMUSG00000045620	Odf3l1	3.26938874954584	0.000539981010032388
ENSMUSG00000045636	Mtus1	0.385853095723688	0.00941609648010907
ENSMUSG00000045659	Plekha7	0.222153951711958	0.0181774978391865
ENSMUSG00000045662	Henmt1	3.4961561938591	0.00791362601342759
ENSMUSG00000045667	Smtnl2	0.933998539100069	0.000431779906100373
ENSMUSG00000045775	Slc16a5	3.02532427744657	0.00485209784799913
ENSMUSG00000045799	Gm9800	0.320218708537049	0.0151556444640026
ENSMUSG00000045903	Npas4	4.22247018320161	0.019683347057853
ENSMUSG00000045912	C2cd4c	1.0148246106234	0.0212657606172422
ENSMUSG00000045942	BC049762	1.88212364541726	0.00484226542078958
ENSMUSG00000046093	Hpcal4	2.42008573599123	0.00201828392980985
ENSMUSG00000046178	Nxph1	4.29218092645359	0.00714271461064526
ENSMUSG00000046219	C230012O17Rik	5.65129875396749	9.23474159761594e-05
ENSMUSG00000046240	Hepacam	1.86472349578529	0.0118854654627722
ENSMUSG00000046269	Usp27x	0.981665773441005	0.000138710643377823
ENSMUSG00000046280	She	5.14251690265681	6.44992630088346e-09
ENSMUSG00000046317	BC107364	5.30109475927544	0.000599652390486582
ENSMUSG00000046329	Slc25a23	0.638551478135054	0.0327403282978679
ENSMUSG00000046372	Gm5590	5.00475714283233	0.000687224373744298
ENSMUSG00000046449	Nexmif	1.73636408910531	0.0382833255704182
ENSMUSG00000046470	Sox18	4.05998616227602	0.0164238170400707
ENSMUSG00000046500	Tafa4	4.55948802879294	0.00250852400185991
ENSMUSG00000046585	Cfap58	3.72316942341035	0.0386493749054776
ENSMUSG00000046591	Ticrr	0.340041904741863	0.0155025184136748
ENSMUSG00000046607	Hrk	2.80187170889022	0.0131207179489479
ENSMUSG00000046610	Oacyl	1.96474716545584	0.0138271488531626
ENSMUSG00000046613	Vwa5b2	2.1346238552569	3.89983212714029e-09
ENSMUSG00000046637	Ttc34	6.11623263206194	8.63518676428837e-06
ENSMUSG00000046668	Cxxc5	0.766458485083141	2.15323723138025e-08
ENSMUSG00000046688	Tifa	2.23137067952844	4.23523220127851e-19
ENSMUSG00000046711	Hmga1	0.225336853572967	0.0254551085056468
ENSMUSG00000046719	Nxph3	3.65213332625782	6.80021309851344e-05
ENSMUSG00000046731	Kctd11	0.64422168930824	8.34743727273768e-06
ENSMUSG00000046743	Fat4	5.35372483685879	0.000107556573584503
ENSMUSG00000046748	Tmem45a2	4.28921171100758	0.00661096720650795
ENSMUSG00000046782	Ttc6	2.23201193627678	4.52876994175218e-05
ENSMUSG00000046811	Gltpd2	5.87103614446978	3.51050603260437e-05
ENSMUSG00000046999	1110032F04Rik	5.09163658324842	0.00176418284753895
ENSMUSG00000047013	Fbxo41	2.47507772677269	0.000181158641803085
ENSMUSG00000047021	Cfap65	3.94069697416508	0.0438722687029513
ENSMUSG00000047045	Tmem164	0.35045431514459	0.049078190616714
ENSMUSG00000047109	Cldn14	4.2236776891462	0.0246798123758
ENSMUSG00000047139	Cd24a	0.316937616491095	0.00236716261914296
ENSMUSG00000047146	Tet1	5.29393228727228	8.84035088931023e-05
ENSMUSG00000047150	1700001C19Rik	2.46784310156468	0.020161832525852
ENSMUSG00000047171	Helt	4.95499982438692	0.00163324533431627
ENSMUSG00000047181	Samd14	0.403197812901116	0.0104319834962026
ENSMUSG00000047205	Dusp18	0.2646940889365	0.00675650569903589
ENSMUSG00000047281	Sfn	1.63184850363253	5.35230842745756e-20
ENSMUSG00000047343	Mettl21c	2.75210269362816	0.0458525627761025
ENSMUSG00000047414	Flrt2	1.40496885261832	0.0139397891498435
ENSMUSG00000047443	Erfe	0.857061688559422	0.000149877307659309
ENSMUSG00000047446	Arl4a	0.318663130546055	0.0393934401201874
ENSMUSG00000047496	Rnf152	1.32436799826345	0.011570118640328
ENSMUSG00000047501	Cldn4	3.42758610019357	1.00291694077745e-65
ENSMUSG00000047554	Tmem41b	0.386455990308647	0.000114964901977778
ENSMUSG00000047591	Mafa	2.37021881849451	5.36252656714654e-06
ENSMUSG00000047658	Gal3st3	4.75886069838907	0.00113512902770234
ENSMUSG00000047712	Ust	4.89491641139788	1.90555960516603e-05
ENSMUSG00000047731	Wbp1l	0.162296457813756	0.0246352338369762
ENSMUSG00000047747	Rnf150	5.91412766911168	1.177144476199e-05
ENSMUSG00000047793	Sned1	2.41581254036424	8.80730419923695e-17
ENSMUSG00000047821	Trim16	0.403129472542051	0.00477876731734115
ENSMUSG00000047841	Fndc11	4.94995968704627	0.00150183785622508
ENSMUSG00000047881	Rell1	0.590961143540694	4.77120309493898e-08
ENSMUSG00000047935	Sox1ot	4.12279555500128	0.0335534460382494
ENSMUSG00000047976	Kcna1	5.89770149942075	1.20940846836454e-05
ENSMUSG00000047986	Palm3	0.441756187499761	0.024924401713578
ENSMUSG00000047990	C2cd4a	4.60072471763422	0.00608000530146812
ENSMUSG00000048022	Tmem229a	4.75354813130794	0.00371653286525398
ENSMUSG00000048078	Tenm4	0.750765622505037	0.00162698331738704
ENSMUSG00000048148	Nwd1	3.4174207880848	2.37207877027314e-06
ENSMUSG00000048186	Bend7	1.72546146107515	2.15047059251382e-07
ENSMUSG00000048200	Cracr2b	0.685272810466268	0.00216979971991479
ENSMUSG00000048217	Nags	3.52102622582363	0.0262791160761653
ENSMUSG00000048251	Bcl11b	2.7714159243504	0.000385403298470399
ENSMUSG00000048376	F2r	0.514897608514011	2.52764589029119e-18
ENSMUSG00000048385	Scrt1	4.51807862644317	0.00826776986413666
ENSMUSG00000048424	Ranbp3l	4.11947665067156	0.014366866689159
ENSMUSG00000048482	Bdnf	0.437669749579447	0.0336631172473623
ENSMUSG00000048616	Nog	1.80445298022932	0.0167860436154758
ENSMUSG00000048647	Exd1	1.09474071933986	0.00224527155756783
ENSMUSG00000048706	Lurap1l	0.365828243117891	0.036644003905364
ENSMUSG00000048707	Tprn	0.319050330538928	0.00801988246158801
ENSMUSG00000048776	Pthlh	2.45429717935001	0.0098325274764199
ENSMUSG00000048779	P2ry6	4.91448794887284	1.78989735917499e-24
ENSMUSG00000048897	Zfp710	0.289747197250312	0.00552572672165329
ENSMUSG00000048915	Efna5	0.387986297030965	0.00368143389732178
ENSMUSG00000048924	Ccdc125	0.516569277058931	2.79829674310777e-05
ENSMUSG00000048988	Elfn1	4.33597904057575	3.90575064792899e-27
ENSMUSG00000048992	Prss32	2.34905982503532	0.0227966296695269
ENSMUSG00000049001	Ndnf	0.990734259377494	0.0176888304968254
ENSMUSG00000049092	Gpr137c	2.36091156298593	0.0223888913809756
ENSMUSG00000049100	Pcdh10	3.72904384433376	7.39759309426248e-08
ENSMUSG00000049112	Oxtr	4.69427943681643	0.0011114489388363
ENSMUSG00000049128	Ivl	3.55377634838367	1.09304827665404e-48
ENSMUSG00000049130	C5ar1	4.19974368545002	0.0294198409996782
ENSMUSG00000049307	Fut4	4.50285473835046	0.010379632225586
ENSMUSG00000049313	Sorl1	0.568059576111141	0.0101103201625006
ENSMUSG00000049336	Tenm2	3.84743162231476	0.000153086880249629
ENSMUSG00000049551	Fzd9	2.30199402305395	0.00139807221250582
ENSMUSG00000049555	Tmie	2.47664443583881	1.69603767062142e-11
ENSMUSG00000049556	Lingo1	4.33522883018883	6.45686268689856e-13
ENSMUSG00000049562	Ap5b1	0.603163086653863	0.00067233855977133
ENSMUSG00000049571	Cfap46	2.62702988689934	0.0385873359391871
ENSMUSG00000049588	Ccdc69	4.74835886372714	0.00105737853842345
ENSMUSG00000049598	Vsig8	4.27123736915229	0.00335900432098301
ENSMUSG00000049608	Gpr55	1.98400958332777	0.0254021965569217
ENSMUSG00000049676	Catsperg1	3.87890371291225	0.0214526264694587
ENSMUSG00000049686	Orai1	0.252768414407522	0.0385873359391871
ENSMUSG00000049691	Nkx3-2	3.87182084011578	0.000128743757177661
ENSMUSG00000049709	Nlrp10	2.23889899496987	0.0266533595478763
ENSMUSG00000049791	Fzd4	0.704344784853224	0.00593235187907137
ENSMUSG00000049811	Fam161a	0.85741140305466	0.0179718079773019
ENSMUSG00000049848	Ceacam19	7.29314051816345	1.1608752473546e-08
ENSMUSG00000049908	Gja8	3.06226585941282	0.0388661421816917
ENSMUSG00000049916	2610318N02Rik	2.40429469535897	0.0183949728102093
ENSMUSG00000049922	Slc35c1	0.361981262923844	0.000158637584153088
ENSMUSG00000049932	H2ax	0.487186807045463	0.0114761280892547
ENSMUSG00000050010	Shisa3	4.96607297733182	0.000535437827589338
ENSMUSG00000050022	Amz1	2.46627868690782	2.19897391606831e-09
ENSMUSG00000050064	Zfp697	0.356742283570698	0.0389060303663783
ENSMUSG00000050100	Hmx2	1.1109580616056	0.0462045291745748
ENSMUSG00000050122	Vwa3b	4.04383277615641	0.0169460026175734
ENSMUSG00000050138	Kcnk12	4.54193877680695	0.0137780378255163
ENSMUSG00000050201	Otop2	5.34615006604436	7.03826050111508e-05
ENSMUSG00000050211	Pla2g4e	4.83976744696415	0.00376441544790185
ENSMUSG00000050222	Il17d	2.56846396792966	3.78404741003499e-05
ENSMUSG00000050272	Dscam	4.30404141403628	0.00656118581483261
ENSMUSG00000050296	Abca12	4.81823089544649	1.05638641075417e-11
ENSMUSG00000050321	Neto1	5.28624921145326	0.000313905866087434
ENSMUSG00000050368	Hoxd10	4.87982850581686	0.000976032896279533
ENSMUSG00000050379	Septin6	0.285613782177774	0.0298689878017146
ENSMUSG00000050394	Armcx6	3.45497523707475	0.030708915904752
ENSMUSG00000050423	Ppp1r3g	5.89391293808983	2.34367444256398e-05
ENSMUSG00000050425	Mrgprb2	1.62322747004731	0.0163977051465633
ENSMUSG00000050468	Astl	5.18167671890786	0.000834252212950064
ENSMUSG00000050473	Slc35d3	6.11311778478761	5.99903995583621e-06
ENSMUSG00000050503	Fbxl22	1.10565002176955	0.00219328000062688
ENSMUSG00000050511	Oprd1	2.49356929750231	0.00969412936200439
ENSMUSG00000050520	Cldn8	5.58525071402501	0.000263089449588383
ENSMUSG00000050534	Htr5b	3.79093171751796	0.0217024609730576
ENSMUSG00000050556	Kcnb1	4.72621921198877	0.000728356929656093
ENSMUSG00000050558	Prokr2	4.32880917420228	4.21288494967352e-17
ENSMUSG00000050592	Fam78a	5.12500492787644	4.28272348275125e-06
ENSMUSG00000050640	Tmem150c	2.70769588480489	0.00664879161268893
ENSMUSG00000050671	Ism2	4.88313526224628	1.22436431579823e-07
ENSMUSG00000050730	Arhgap42	0.230181841109176	0.044188099902973
ENSMUSG00000050732	Vamp8	0.49375747917607	0.000500312419146567
ENSMUSG00000050751	Pgbd5	7.95986583773053	5.31308425535943e-12
ENSMUSG00000050762	Prss27	4.99637213402337	1.93055174621423e-09
ENSMUSG00000050854	Tmem125	0.893592067834651	0.00134612684491903
ENSMUSG00000050876	Spata31d1a	4.71982665285877	0.016962127669088
ENSMUSG00000050896	Rtn4rl2	2.80347019892168	6.3379347497272e-07
ENSMUSG00000050917	Fgf4	5.93053964956329	2.48757400468408e-05
ENSMUSG00000050967	Creg2	5.43468060304297	0.000170052066716471
ENSMUSG00000051000	Fhip1a	0.782695256017545	0.000174112048620553
ENSMUSG00000051022	Hs3st1	1.74048896988857	9.60391785630983e-05
ENSMUSG00000051111	Sv2c	5.48599409501638	0.000663331725418561
ENSMUSG00000051136	Ghsr	3.03968739479377	0.000136842995624464
ENSMUSG00000051159	Cited1	1.80675770745154	5.77652872091095e-05
ENSMUSG00000051177	Plcb1	1.25460989943669	0.018716863411355
ENSMUSG00000051243	Islr2	0.977901931282975	0.00664879161268893
ENSMUSG00000051279	Gdf6	6.10372423185854	6.419104597419e-06
ENSMUSG00000051323	Pcdh19	2.79147498072734	0.00360212436927904
ENSMUSG00000051331	Cacna1c	5.03391680429407	3.5144290647784e-06
ENSMUSG00000051335	Gfod1	0.604322436907449	0.0187397158966645
ENSMUSG00000051339	2900026A02Rik	0.470456256860269	1.28019146143109e-07
ENSMUSG00000051343	Rab11fip5	0.287086965534577	0.0417528106858618
ENSMUSG00000051367	Six1	2.57426200160932	2.83390905164048e-12
ENSMUSG00000051397	Tacstd2	4.38554339962778	0.0449868408199831
ENSMUSG00000051403	Ppp1r37	0.230952502378961	0.0371143752382543
ENSMUSG00000051431	Gpr87	8.67385559359135	1.51109060258317e-13
ENSMUSG00000051596	Otop1	1.13659611241918	0.0202019198852669
ENSMUSG00000051669	AU021092	2.0735552156305	0.000171722960069748
ENSMUSG00000051674	Dcun1d4	0.237481408329077	0.038708861126655
ENSMUSG00000051703	Tmem198	1.616663876421	4.15882896275339e-09
ENSMUSG00000051726	Kcnf1	0.772583388359684	0.00715176609351412
ENSMUSG00000051790	Nlgn2	0.492317416337411	0.0252901776041634
ENSMUSG00000051832	E230016K23Rik	1.57401198630503	0.00267497601679518
ENSMUSG00000051853	Arf3	0.294497273309694	0.000627495262055404
ENSMUSG00000051951	Xkr4	2.77909477424943	0.0012062146033505
ENSMUSG00000051985	Igfn1	5.57115105123766	0.000100093248460075
ENSMUSG00000052013	Btla	2.39342525671424	0.0124993915975302
ENSMUSG00000052085	Dock8	1.0639095180012	2.29753144107821e-06
ENSMUSG00000052105	Mtcl1	0.349570970916892	6.20513844790071e-05
ENSMUSG00000052133	Sema5b	6.19523627391129	5.80825937133273e-06
ENSMUSG00000052151	Plpp2	0.232542505153425	0.0218470220412657
ENSMUSG00000052212	Cd177	3.43921265805521	0.0439761596557801
ENSMUSG00000052281	Tspan32os	5.00990855970763	0.00192117781845551
ENSMUSG00000052302	Tbc1d30	2.25977367134045	1.29002653180783e-08
ENSMUSG00000052364	B630019K06Rik	0.728262887620029	0.0127979993035359
ENSMUSG00000052415	Tchh	2.92824933620048	1.17534142034212e-29
ENSMUSG00000052512	Nav2	0.537899521644498	0.000111762512875588
ENSMUSG00000052560	Cpne8	0.39348959940128	0.0193588393763073
ENSMUSG00000052566	Hook2	0.444821153952719	3.15575018219726e-06
ENSMUSG00000052609	Plekhg3	0.287944435314582	0.0134834945430808
ENSMUSG00000052854	Nrk	1.09009084746028	0.0017168922030845
ENSMUSG00000052921	Arhgef15	4.47459367799365	0.00497196507524621
ENSMUSG00000052949	Rnf157	0.728062274116016	0.0159869579634155
ENSMUSG00000052951	C130021I20Rik	6.94624973401	1.23006732621385e-08
ENSMUSG00000052974	Cyp2f2	3.80685097846997	0.0312726098212483
ENSMUSG00000052981	Ube2ql1	5.58024214096311	2.5110322992074e-08
ENSMUSG00000053024	Cntn2	3.39510158283785	0.00264469880774324
ENSMUSG00000053040	Aph1c	2.31650359982614	9.37442287255201e-06
ENSMUSG00000053046	Brsk2	3.88494802947783	3.66766635040782e-08
ENSMUSG00000053080	Zfta	0.357652981254488	0.000419039791485785
ENSMUSG00000053129	Gsx1	3.5019423685973	0.0254048818976402
ENSMUSG00000053166	Cdh22	5.90509944251543	2.88459085521461e-06
ENSMUSG00000053199	Arhgap20	2.12433276503834	0.00495036480678855
ENSMUSG00000053214	Gm9899	5.25673930461117	0.000130619046848879
ENSMUSG00000053310	Nrgn	3.88874684296574	0.00122908858046
ENSMUSG00000053414	Hunk	0.404465648050698	0.027520663349806
ENSMUSG00000053465	Hs6st3	5.50793217573046	0.0012218456513642
ENSMUSG00000053483	Usp21	0.322218056538173	0.0371129040617927
ENSMUSG00000053550	Shisa7	5.0252328935963	4.53592289277775e-06
ENSMUSG00000053552	Ebf4	3.40491948924475	3.59996230801194e-08
ENSMUSG00000053559	Smagp	1.00772916415561	0.000672364221062419
ENSMUSG00000053646	Plxnb1	0.672551402155136	1.5605566792821e-09
ENSMUSG00000053654	Krt42	4.12129408476539	0.0357918266850206
ENSMUSG00000053675	Tgm5	3.48507625919544	4.78723199486571e-07
ENSMUSG00000053702	Nebl	1.54350041517186	5.64888285673741e-07
ENSMUSG00000053797	Krt16	2.08072377600433	0.000667146224767545
ENSMUSG00000053846	Lipg	1.86470141828766	9.39562166579021e-07
ENSMUSG00000054065	Pkp3	1.33324262578317	4.816753906225e-13
ENSMUSG00000054128	H2-T3	5.42286766659403	0.000191643375100267
ENSMUSG00000054160	Nkx2-4	5.0861322557477	0.0031829571421818
ENSMUSG00000054191	Klf1	3.395297881947	2.6420999667033e-07
ENSMUSG00000054256	Msi1	1.2373166085943	0.0173850121316123
ENSMUSG00000054263	Lifr	0.686548801838831	0.0252901776041634
ENSMUSG00000054414	Slc30a7	0.3392954370688	0.0013239474178763
ENSMUSG00000054453	Sytl5	0.718121466354679	0.0338750053470374
ENSMUSG00000054457	9430021M05Rik	4.16548107408113	0.00861350657502192
ENSMUSG00000054477	Kcnn2	1.87505122691326	0.0130715458792183
ENSMUSG00000054499	Dedd2	0.495849021555746	0.00296204311492645
ENSMUSG00000054537	Tmprss11e	4.10860239469224	0.00056015814581115
ENSMUSG00000054555	Adam12	0.622725830922283	0.000142890232517324
ENSMUSG00000054580	Pla2r1	2.06323264756345	0.00932861699684754
ENSMUSG00000054662	Ano9	4.35700946264999	0.00292261975655584
ENSMUSG00000054667	Irs4	6.37747671583095	7.4463965872423e-07
ENSMUSG00000054676	1600014C10Rik	0.391380400713749	0.00504545711233549
ENSMUSG00000054702	Ap1s3	0.746691461185727	0.000546609482862622
ENSMUSG00000054793	Cadm4	0.470212939371229	0.0249973274971534
ENSMUSG00000054850	Smim10l2a	2.17931602584815	0.0184995770890112
ENSMUSG00000054934	Kcnmb4	3.44034465285092	0.000328563101201706
ENSMUSG00000054942	Miga1	2.11927058827607	8.94906082221453e-05
ENSMUSG00000054951	9130008F23Rik	0.951719679761	0.000527240675185447
ENSMUSG00000054976	Nyap2	7.9439107939267	7.56618141532705e-10
ENSMUSG00000055045	Gm11190	4.54940865412495	0.00242778202585474
ENSMUSG00000055177	Cstl1	6.61111708322268	3.14993265676888e-07
ENSMUSG00000055197	Fev	5.55516762574745	1.88987841284903e-05
ENSMUSG00000055198	Gm12830	4.25819909647405	0.0314193154907348
ENSMUSG00000055210	Foxd2	2.42474151484976	4.32105724629892e-10
ENSMUSG00000055408	Hottip	3.39410775633503	0.0144359856764247
ENSMUSG00000055415	Atp10b	4.01066531328275	2.21843926185235e-10
ENSMUSG00000055435	Maf	1.32753502820851	1.26227622279807e-12
ENSMUSG00000055629	B4galnt4	0.777335815276923	0.00121983956628569
ENSMUSG00000055639	Dach1	4.37460595184499	5.39445438988259e-05
ENSMUSG00000055676	Gm5069	4.27006775580734	0.00328987644082775
ENSMUSG00000055692	Tmem191c	1.06921175395031	0.0437859119630632
ENSMUSG00000055799	Tcf7l1	1.0166732379533	2.49275441659362e-10
ENSMUSG00000055809	Dnaaf3	1.74632466472904	0.0280018705850048
ENSMUSG00000055833	1700034H15Rik	4.70987261626158	1.26656513444546e-11
ENSMUSG00000055850	Rnf181	0.280372140669804	0.0325514778287517
ENSMUSG00000055865	Tafa3	4.35875799732955	4.51524261447205e-06
ENSMUSG00000055874	Foxi3	4.1245651163708	0.0267453196677677
ENSMUSG00000055912	Tmem150a	0.466231534043868	0.0105747905427734
ENSMUSG00000055926	Gm14137	0.824664258150241	0.0468050324099611
ENSMUSG00000055976	Cldn23	4.24415438333395	0.000174446956983688
ENSMUSG00000055994	Nod2	3.45319422361644	0.00019005697084819
ENSMUSG00000056031	9330154J02Rik	2.46132861484656	9.07450939167801e-07
ENSMUSG00000056069	Otulinl	6.04589194354549	1.07195074027747e-05
ENSMUSG00000056145	AI504432	6.57310563468264	1.91733895720948e-07
ENSMUSG00000056258	Kcnq3	2.27786566037408	0.0214554452955472
ENSMUSG00000056413	Adap1	0.322276402288036	0.0273419280637123
ENSMUSG00000056423	Uts2b	3.33782295678823	0.0141710797253081
ENSMUSG00000056598	Drc3	0.781187064726057	0.00323208369370169
ENSMUSG00000056632	Dsg3	2.58784370291214	0.0261838332234415
ENSMUSG00000056737	Capg	0.270186806135218	0.00055624215533017
ENSMUSG00000056758	Hmga2	0.284147312980246	5.1948771766125e-05
ENSMUSG00000056829	Foxb2	6.43497036580522	6.58219101511382e-07
ENSMUSG00000056870	Gulp1	3.45457131143371	0.0421891772825716
ENSMUSG00000056938	Acbd4	0.617759898355259	0.0134834945430808
ENSMUSG00000057092	Fxyd3	2.32698011307091	0.00103949172638854
ENSMUSG00000057156	Homez	0.781979589218846	3.0360293135218e-06
ENSMUSG00000057182	Scn3a	1.54456165376306	0.00790949055539023
ENSMUSG00000057265	Bbof1	1.76565281986282	5.17220197023417e-06
ENSMUSG00000057315	Arhgap24	0.816830183910257	0.0315085545380528
ENSMUSG00000057337	Chst3	5.29186006809128	0.000357720770305482
ENSMUSG00000057342	Sphk2	0.325497180134154	0.0100626544051784
ENSMUSG00000057604	Lmcd1	0.632507229152626	0.0333502680209358
ENSMUSG00000057829	Gm5278	4.50484163144561	0.00834603835227236
ENSMUSG00000057897	Camk2b	0.561620896399876	0.00937146654637201
ENSMUSG00000057914	Cacnb2	0.307653265925344	0.0493556843906566
ENSMUSG00000058022	Adtrp	4.09373954737032	0.0104985400177944
ENSMUSG00000058145	Adamts17	3.88391011987183	0.0232285442367526
ENSMUSG00000058248	Kcnh1	4.51052379202604	2.72634290497957e-07
ENSMUSG00000058254	Tspan7	0.510885725508452	0.00153137283526416
ENSMUSG00000058317	Ube2e2	0.478704648413623	0.0348994148667478
ENSMUSG00000058354	Krt6a	1.88653475938024	0.0442000214500128
ENSMUSG00000058420	Syt17	1.05907377801325	0.00213087169742447
ENSMUSG00000058441	Panx2	3.74318859085128	0.000108003415255567
ENSMUSG00000058498	Rnf207	1.99265604358546	0.0323076246292806
ENSMUSG00000058537	AW822073	4.12170941119748	0.0268181069937219
ENSMUSG00000058587	Tmod3	0.164851180741554	0.0449470845651238
ENSMUSG00000058620	Adra2b	3.89620083538616	0.0262519333880691
ENSMUSG00000058624	Gda	1.7092717967945	0.0121351558475527
ENSMUSG00000058665	En1	0.37200527254896	0.00077434717833789
ENSMUSG00000058669	Nkx2-9	1.95120900098199	0.0332198184424152
ENSMUSG00000058740	Kcnt1	4.44375769282512	0.00218496666046496
ENSMUSG00000058869	Gm4832	4.42810623989157	0.0170432404985631
ENSMUSG00000058881	Zfp516	0.266727007761968	0.0205776657176426
ENSMUSG00000058975	Kcnc1	6.08788266339687	4.13617940946791e-06
ENSMUSG00000059022	Kcp	2.19591409241268	2.2192811767536e-12
ENSMUSG00000059146	Ntrk3	4.97331885426528	0.00382918526550625
ENSMUSG00000059213	Ddn	1.67367385535259	0.00812496822472329
ENSMUSG00000059248	Septin9	0.272237165444885	0.00751660980905193
ENSMUSG00000059316	Slc27a4	0.488045353772161	2.48473370598601e-06
ENSMUSG00000059412	Fxyd2	5.3070500119863	3.61137834786767e-05
ENSMUSG00000059430	Actg2	3.03864297185609	0.0347745458250808
ENSMUSG00000059493	Nhs	3.14455966758682	0.0241814009483468
ENSMUSG00000059498	Fcgr3	2.56477193940166	3.62881160330212e-20
ENSMUSG00000059518	Znhit1	0.326082515964064	0.0269717190940132
ENSMUSG00000059674	Cdh24	1.03106898151886	5.45250909233468e-07
ENSMUSG00000059743	Fdps	0.53165318177331	0.041790426482355
ENSMUSG00000059810	Rgs3	0.804597198429039	0.000120665404003719
ENSMUSG00000059857	Ntng1	5.0947231653519	0.00298836466196757
ENSMUSG00000059883	Irak4	0.361185982443737	0.0193293383816966
ENSMUSG00000059900	Tmem40	3.58079333577496	1.4606872585238e-17
ENSMUSG00000059921	Unc5c	1.44337767679995	7.39600904361373e-05
ENSMUSG00000060166	Zdhhc8	0.28550190130063	0.0446114375181641
ENSMUSG00000060212	Pcnx2	4.2959878683549	0.00967118683974338
ENSMUSG00000060224	Pyroxd2	1.1008018895941	0.0182640135209524
ENSMUSG00000060257	Scrt2	4.2268900174317	0.0268000884022868
ENSMUSG00000060402	Chst8	1.54622663535988	0.000222162578849342
ENSMUSG00000060429	Sntb1	4.43137842483452	0.0161122082365265
ENSMUSG00000060487	Samd5	0.277031823838297	0.00334609893177608
ENSMUSG00000060512	0610040J01Rik	2.17790111300947	6.67672564785535e-05
ENSMUSG00000060548	Tnfrsf19	3.13262827598887	0.00031696738752621
ENSMUSG00000060621	Nkpd1	1.60608626891462	0.0192799039545831
ENSMUSG00000060716	Plekhh1	0.40398650337972	0.0216859866334048
ENSMUSG00000060735	Rxfp3	5.55260499853827	6.71816689894959e-05
ENSMUSG00000060787	Olfr464	4.21655164439617	0.00717658750901402
ENSMUSG00000060962	Dmkn	1.75524434937197	0.0280894465536383
ENSMUSG00000061132	Blnk	2.19194686437603	5.99801368520876e-05
ENSMUSG00000061232	H2-K1	0.385950665233575	0.0423262029179238
ENSMUSG00000061311	Rag1	4.61728042446562	0.0252901776041634
ENSMUSG00000061322	Dnai1	4.56276546908847	0.00247430883394193
ENSMUSG00000061462	Obscn	3.08264086705924	3.85014319580717e-21
ENSMUSG00000061469	Msantd5	4.01915483158244	0.0381271553088951
ENSMUSG00000061524	Zic2	0.471795082642872	0.0286163581673119
ENSMUSG00000061527	Krt5	1.57860325415874	0.0203585039516859
ENSMUSG00000061576	Dpp6	4.14982025319353	0.000378817132364883
ENSMUSG00000061577	Adgrg5	4.34895409020694	0.0218639945890426
ENSMUSG00000061616	Olfr12	2.67280715528926	0.046302352118723
ENSMUSG00000061718	Ppp1r1b	2.35742082234263	0.0109665002816943
ENSMUSG00000061751	Kalrn	1.50792775399263	6.06611316539604e-06
ENSMUSG00000061762	Tac1	4.66148424173607	0.00167783481505428
ENSMUSG00000061878	Sphk1	1.31273811592538	6.96442662532643e-15
ENSMUSG00000061887	Ssbp3	0.347102026908335	0.0060892958949681
ENSMUSG00000062044	Lmtk3	1.21409297220998	0.00155332051181125
ENSMUSG00000062077	Trim54	5.34018869935587	0.000338870909585767
ENSMUSG00000062300	Nectin2	0.523401249061271	0.0145404128133836
ENSMUSG00000062312	Erbb2	0.470332758467194	7.91725263890864e-07
ENSMUSG00000062327	T	2.09975200236698	0.0311726801796442
ENSMUSG00000062342	Serpinb9e	4.45207607804462	0.0169460026175734
ENSMUSG00000062369	Usp17lb	1.56840308389512	0.0184734254534331
ENSMUSG00000062372	Otof	4.90220228857721	0.000868707547617923
ENSMUSG00000062393	Dgkk	2.62559971940731	0.0226218777031424
ENSMUSG00000062444	Ap3b2	4.30103359230819	0.00829299320307319
ENSMUSG00000062542	Syt9	1.13110315484801	0.000355819816677888
ENSMUSG00000062563	Cys1	1.21494428328664	0.00803481161568465
ENSMUSG00000062591	Tubb4a	1.70410555603085	0.000448334391381871
ENSMUSG00000062729	Ppox	0.507939405347417	0.0082805086860387
ENSMUSG00000062760	Shisal1	4.81078454019119	0.00298137772536573
ENSMUSG00000062785	Kcnc3	2.43130374569343	3.36199707948972e-07
ENSMUSG00000062859	Tcp11	2.52989013453456	0.0109965466947021
ENSMUSG00000062866	Phactr2	0.771913738712348	0.0339359418508288
ENSMUSG00000062961	Ccdc177	5.29284074498489	8.64884578867646e-05
ENSMUSG00000062995	Ica1	0.301364038047478	0.0243928589066515
ENSMUSG00000063011	Msln	0.402058955229218	1.04230752269003e-07
ENSMUSG00000063060	Sox7	3.96790995108904	0.0195505594749838
ENSMUSG00000063087	Gm10125	4.67263784075116	0.00205993904844204
ENSMUSG00000063109	Dgkeos	5.03566625807366	0.000493461209736866
ENSMUSG00000063229	Ldha	0.521712443138143	0.00495036480678855
ENSMUSG00000063382	Bcl9l	0.396985922780095	0.00117879314306314
ENSMUSG00000063524	Eno1	0.253811495770462	0.0150703321178585
ENSMUSG00000063564	Col23a1	2.11359248826038	0.0152910361865246
ENSMUSG00000063583	Olfr1410	4.24966617272423	0.0317274921925178
ENSMUSG00000063605	Ccdc102a	0.449181018614965	0.00367899358882329
ENSMUSG00000063652	Slc22a21	1.89109908262375	4.40867185742441e-10
ENSMUSG00000063681	Crb1	4.62979619091986	5.9085634159189e-07
ENSMUSG00000063765	Chadl	0.929600575018591	0.0348913871040876
ENSMUSG00000064147	Rab44	3.86133940896987	0.000187540760823535
ENSMUSG00000064202	Spata6l	3.87806814294854	1.18991685131474e-09
ENSMUSG00000065954	Tacc1	1.43137357607615	1.69787985053816e-05
ENSMUSG00000066129	Kndc1	4.41293883346103	0.00155888181881571
ENSMUSG00000066224	Arid3c	2.71518845663383	0.0446665722287356
ENSMUSG00000066607	Insyn1	0.963334923583823	5.58021393920177e-05
ENSMUSG00000066652	Lefty2	5.06526680386899	6.46574245531916e-06
ENSMUSG00000066687	Zbtb16	2.79008754270873	0.0267453196677677
ENSMUSG00000066797	Zfp648	4.26122486079741	0.0294365105149931
ENSMUSG00000066838	Zfp772	0.711903344619443	8.48985917596477e-05
ENSMUSG00000066842	Hmcn1	3.45854741588007	0.0352816624996636
ENSMUSG00000066894	Vsig10	0.658639581480241	1.31844081413941e-06
ENSMUSG00000067006	Serpinb5	0.675720726181975	0.00518628139273981
ENSMUSG00000067149	Jchain	3.73296342160069	0.0137420759298206
ENSMUSG00000067199	Frat1	1.22963415365485	0.029024672933109
ENSMUSG00000067571	Ms4a15	4.83581454791091	0.0034466061815862
ENSMUSG00000067613	Krt83	3.7633389343923	0.0194109700967941
ENSMUSG00000067825	Pex26	0.419656124645321	0.00255088297087204
ENSMUSG00000067860	Zic3	0.866832446453205	0.0279611269612931
ENSMUSG00000067889	Sptbn2	2.85342072142526	2.59462236998374e-43
ENSMUSG00000068011	Mkrn2os	1.55802863540793	2.09403743399888e-05
ENSMUSG00000068105	Tnfrsf13c	2.64096258158709	0.0214526264694587
ENSMUSG00000068117	Mei1	7.92615184310231	2.53669473075113e-11
ENSMUSG00000068154	Insm1	1.52860421948148	5.0813703829232e-05
ENSMUSG00000068206	Pick1	0.26417883088805	0.0257636192652724
ENSMUSG00000068263	Efcc1	5.97176271389469	3.5144290647784e-06
ENSMUSG00000068289	Cma2	4.32794620246481	0.0295315824149515
ENSMUSG00000068327	Tlx2	2.2561767580943	0.0330013746798506
ENSMUSG00000068452	Duox2	6.87696666915158	3.03534689222709e-09
ENSMUSG00000068551	Zfp467	1.4363774535915	0.000146789230923846
ENSMUSG00000068740	Celsr2	1.18918681616722	5.06874380010135e-10
ENSMUSG00000068762	Gstm6	1.89173885805668	0.00302622076653272
ENSMUSG00000068859	Sp9	3.42713776997092	3.87567591472432e-05
ENSMUSG00000069171	Nr2f1	0.464200678273236	0.0119084937207904
ENSMUSG00000069378	Prdm6	1.23576828639613	0.0327044487576421
ENSMUSG00000069475	Gm6020	1.14804329996902	0.0280469444149854
ENSMUSG00000069873	4930438A08Rik	4.91836227067272	0.0166016807428722
ENSMUSG00000069939	Gm12070	0.665644926972811	0.0243298230233498
ENSMUSG00000070305	Mpzl3	0.905256902765813	2.20707707065939e-06
ENSMUSG00000070331	Qrich2	2.06012707164222	0.0090605826880136
[truncated: 271 more rows]
