# Supplementary material for: Derepression of the epithelial transcription factor GRHL2 promotes direct hepatocyte-to-cholangiocyte transdifferentiation
Source: PLoS Biol. 2025 Dec 12;23(12):e3003547. doi: 10.1371/journal.pbio.3003547 (PMC12714216; doi:10.1371/journal.pbio.3003547)
Supplement: S7 Table — (TXT) [file pbio.3003547.s020.txt]

Table S7. Genes down-regulated in HepG2 cells upon ectopic GRHL2 expression
Genes.stable.ID	Gene.name	log2FoldChange	padj
ENSG00000009954	BAZ1B	-0.294330884024596	0.0432867196676274
ENSG00000011243	AKAP8L	-0.358803283968931	0.0315026063909289
ENSG00000013441	CLK1	-0.432375545401525	0.00452915878086045
ENSG00000023909	GCLM	-0.347101656012381	0.0184398444831226
ENSG00000025156	HSF2	-0.446237088576587	0.00191798269481344
ENSG00000043143	JADE2	-0.415499016424524	0.0163622095410214
ENSG00000043355	ZIC2	-0.673745028002152	0.0110890710121682
ENSG00000060566	CREB3L3	-0.765173770465845	3.16592504192995e-05
ENSG00000066557	LRRC40	-0.345615240223879	0.016569614191459
ENSG00000067248	DHX29	-0.328665776445532	0.0126111999797713
ENSG00000069399	BCL3	-0.891590581033631	6.69416667585416e-10
ENSG00000070495	JMJD6	-0.315699169681926	0.0497086960627882
ENSG00000070761	CFAP20	-0.379786148033696	0.0309173155478968
ENSG00000071243	ING3	-0.563857226263124	0.000973923399992706
ENSG00000077458	FAM76B	-0.358588195051827	0.0491076084935322
ENSG00000078403	MLLT10	-0.346829535900112	0.00321560157935242
ENSG00000082258	CCNT2	-0.28909925310714	0.031751424468049
ENSG00000085433	WDR47	-0.462330591409914	0.0253035069835766
ENSG00000085563	ABCB1	-0.314815642106425	0.0038289661000432
ENSG00000088038	CNOT3	-0.559139701021559	0.0419769661243255
ENSG00000090905	TNRC6A	-0.287407305043719	0.0150275316905183
ENSG00000096093	EFHC1	-0.437258980130318	0.0262448531338834
ENSG00000096717	SIRT1	-0.397798584805142	0.00151025823001409
ENSG00000099860	GADD45B	-0.551975229108398	0.00132910306955369
ENSG00000100292	HMOX1	-0.759717301552145	3.10936327904175e-08
ENSG00000100425	BRD1	-0.329595922999135	0.0222087583037046
ENSG00000101096	NFATC2	-0.430408961876649	0.044052795624475
ENSG00000101126	ADNP	-0.261785060270436	0.0425138412128571
ENSG00000101665	SMAD7	-0.468060245324966	0.000693205420918165
ENSG00000102804	TSC22D1	-0.339468301445642	0.0363925300252287
ENSG00000103449	SALL1	-0.498622827938503	2.58560901824063e-05
ENSG00000104081	BMF	-0.766805953602528	4.47408965813065e-06
ENSG00000105722	ERF	-0.563610933865234	3.38876520407492e-06
ENSG00000108515	ENO3	-0.447653025938994	0.0144579146608576
ENSG00000108840	HDAC5	-0.419668441891552	0.0390274169611679
ENSG00000109920	FNBP4	-0.329226431603537	0.0104707586058537
ENSG00000111276	CDKN1B	-0.326433109676479	0.0104707586058537
ENSG00000111647	BLTP3B	-0.304753947665023	0.0401771686629342
ENSG00000112242	E2F3	-0.319971909656366	0.0322251906542436
ENSG00000112763	BTN2A1	-0.400284900931466	0.0119060566432265
ENSG00000113369	ARRDC3	-0.513036402037572	0.000390692674801338
ENSG00000114315	HES1	-0.510879698120486	0.0110890710121682
ENSG00000115137	DNAJC27	-1.23728437269103	4.16704691478308e-10
ENSG00000115548	KDM3A	-0.343560709891153	0.00376063693937545
ENSG00000115738	ID2	-0.576789174947831	7.26334392474026e-05
ENSG00000115844	DLX2	-1.38167287830441	2.66855209405961e-20
ENSG00000115904	SOS1	-0.282720628098135	0.0130446453050693
ENSG00000116273	PHF13	-0.348105952666197	0.0237530515886323
ENSG00000116574	RHOU	-0.399796918180363	0.013353882839948
ENSG00000117000	RLF	-0.499973345351708	7.97554563973152e-05
ENSG00000118496	FBXO30	-0.440971227332299	0.000274766266986096
ENSG00000118503	TNFAIP3	-0.65688443532498	0.0219069989937389
ENSG00000119778	ATAD2B	-0.443678264175042	0.00559450802739503
ENSG00000119862	LGALSL	-0.498389105492604	0.000175633494503086
ENSG00000120370	GORAB	-0.450629820968008	0.0484184588757337
ENSG00000120616	EPC1	-0.474777284874481	0.00085206479621417
ENSG00000120690	ELF1	-0.345336299396692	0.00189859982592652
ENSG00000121417	ZNF211	-0.468649114545117	0.00332771519160827
ENSG00000122257	RBBP6	-0.35711382181482	0.00194392683672598
ENSG00000123268	ATF1	-0.308916410906148	0.0484184588757337
ENSG00000124216	SNAI1	-1.44060756137507	6.23229939253908e-09
ENSG00000125740	FOSB	-1.20395421196665	2.50879111621059e-06
ENSG00000128298	BAIAP2L2	-0.402937814089463	0.0102089870726327
ENSG00000128585	MKLN1	-0.34743401141243	0.016665281748704
ENSG00000131023	LATS1	-0.519855219256267	2.75303401818916e-07
ENSG00000132153	DHX30	-0.247474624298063	0.0481424095601431
ENSG00000132406	TMEM128	-0.422160609446386	0.00612331872434298
ENSG00000132424	PNISR	-0.334055730443814	0.00612331872434298
ENSG00000132613	MTSS2	-0.422457569820854	0.0455937746348663
ENSG00000132718	SYT11	-1.5076865089181	0.00487903299975234
ENSG00000134363	FST	-0.343134743559828	0.0320241547022048
ENSG00000134758	RNF138	-0.433339369526295	0.0029169002761087
ENSG00000135093	USP30	-0.509527438386485	0.0270186981190572
ENSG00000135900	MRPL44	-0.329707478500915	0.00897481348509477
ENSG00000136108	CKAP2	-0.281627235325583	0.0416943249590673
ENSG00000136451	VEZF1	-0.342957317401372	0.0310664467578062
ENSG00000136574	GATA4	-0.365871197947722	0.00924569833108129
ENSG00000136925	TSTD2	-0.63505881724684	0.000182981182613117
ENSG00000137193	PIM1	-0.457970123564315	0.000590832077143725
ENSG00000137656	BUD13	-0.388339339825319	0.0313882152960721
ENSG00000137710	RDX	-0.256686890788219	0.0481424095601431
ENSG00000138050	THUMPD2	-0.554820646041958	0.00148412485194455
ENSG00000139372	TDG	-0.380158038475964	0.0264110146631245
ENSG00000140465	CYP1A1	-0.941180119877769	2.46088899264399e-17
ENSG00000141232	TOB1	-0.398592887317802	0.016569614191459
ENSG00000143398	PIP5K1A	-0.345091299758423	0.00332771519160827
ENSG00000143514	TP53BP2	-0.400101302231876	0.0266552321260606
ENSG00000144233	AMMECR1L	-0.319799963754496	0.018851942556377
ENSG00000144655	CSRNP1	-0.423675514826437	0.00798587107466104
ENSG00000148677	ANKRD1	-0.362130227424896	0.0266552321260606
ENSG00000148737	TCF7L2	-0.346398173151082	0.0153245698006336
ENSG00000150991	UBC	-0.288085653643454	0.00452915878086045
ENSG00000151332	MBIP	-0.529140882471931	3.54861825829814e-05
ENSG00000151612	ZNF827	-0.448472128631321	0.00956189997857919
ENSG00000152518	ZFP36L2	-0.468942674404585	4.79256864600359e-05
ENSG00000153561	RMND5A	-0.267840068700202	0.0456900198267284
ENSG00000153975	ZUP1	-0.425544350005364	0.0177758627591649
ENSG00000155090	KLF10	-0.75097516311317	6.62319134409755e-10
ENSG00000155980	KIF5A	-0.49500773587153	0.016665281748704
ENSG00000156374	PCGF6	-0.46918132982499	0.00077065530938243
ENSG00000156853	ZNF689	-0.485192374696621	0.000590832077143725
ENSG00000158246	TENT5B	-0.759353037935763	0.0377885811475574
ENSG00000159216	RUNX1	-0.354105588108287	0.0313882152960721
ENSG00000162613	FUBP1	-0.251093421826183	0.0231473993139617
ENSG00000163602	RYBP	-0.474967563519595	8.51411603487611e-05
ENSG00000163660	CCNL1	-0.383748886748704	0.00209324275818311
ENSG00000163743	RCHY1	-0.400644059008435	0.00373152259090096
ENSG00000164610	RP9	-0.523789924523585	0.00932734139014622
ENSG00000164741	DLC1	-0.267148312839337	0.0177018895367768
ENSG00000165156	ZHX1	-0.326827603852242	0.0450301541897397
ENSG00000165272	AQP3	-0.580513998265222	0.00373340356174471
ENSG00000165312	OTUD1	-0.562410605236611	0.00622647617360642
ENSG00000165355	FBXO33	-0.408832164612305	0.00970708842025538
ENSG00000165494	PCF11	-0.39108410212027	0.00147455045140828
ENSG00000167074	TEF	-0.813597610752194	0.000909165588156553
ENSG00000167447	SMG8	-0.310637011723348	0.028186103936351
ENSG00000168564	CDKN2AIP	-0.455965432441318	0.000693205420918165
ENSG00000169242	EFNA1	-0.352177862296442	0.0490589622938062
ENSG00000169826	CSGALNACT2	-0.372540192060978	0.0191584493673875
ENSG00000169957	ZNF768	-0.413401868002138	0.00956189997857919
ENSG00000170345	FOS	-0.788853515834154	0.000724390946469561
ENSG00000170456	DENND5B	-0.364639928959513	0.0142572866810735
ENSG00000171150	SOCS5	-0.5090423986418	3.06486496630182e-05
ENSG00000171223	JUNB	-0.54431295122035	0.000857762941934522
ENSG00000171456	ASXL1	-0.261057261081599	0.025680664210113
ENSG00000171467	ZNF318	-0.471465695608403	0.000182981182613117
ENSG00000172059	KLF11	-0.510915701193595	0.000482693930950574
ENSG00000173276	ZBTB21	-0.557733140692511	0.00208920240197872
ENSG00000174010	KLHL15	-0.685799996308893	0.000110940460537379
ENSG00000174718	RESF1	-0.414643082811161	0.0139148486339579
ENSG00000174799	CEP135	-0.470113922556647	0.00612331872434298
ENSG00000175087	PDIK1L	-0.593756809272428	0.0145158828860109
ENSG00000175895	PLEKHF2	-0.372340050709623	0.044824634866968
ENSG00000176018	LYSMD3	-0.38107485950602	0.00452915878086045
ENSG00000176624	MEX3C	-0.367920102307816	0.00408357094758539
ENSG00000177606	JUN	-0.378905359974928	0.00826979750508084
ENSG00000179833	SERTAD2	-0.428256831529976	8.35324688670808e-05
ENSG00000180667	YOD1	-0.43132661985425	0.00344643761373007
ENSG00000180917	CMTR2	-0.416042533158239	0.0266552321260606
ENSG00000181220	ZNF746	-0.40317523642184	0.0284551797797024
ENSG00000181472	ZBTB2	-0.345329218797564	0.00536538182760209
ENSG00000182903	ZNF721	-0.427498847145929	0.0276285752494688
ENSG00000183814	LIN9	-0.43603713572716	0.0365343210294289
ENSG00000184677	ZBTB40	-0.361757401538019	0.044052795624475
ENSG00000186834	HEXIM1	-0.330621093510283	0.018851942556377
ENSG00000188177	ZC3H6	-0.782078500373089	0.00934658010752073
ENSG00000196358	NTNG2	-2.19215361329766	0.0430721699306063
ENSG00000196756	SNHG17	-0.426307980885886	0.0102089870726327
ENSG00000197045	GMFB	-0.323579101745574	0.00647188168298669
ENSG00000197063	MAFG	-0.401084198710599	0.000938432231361034
ENSG00000198355	PIM3	-0.475305249190663	3.06486496630182e-05
ENSG00000198646	NCOA6	-0.434203943782182	0.000208775142638266
ENSG00000204304	PBX2	-1.70501164155604	0.0332476373203867
ENSG00000204335	SP5	-0.380728859556023	0.0213230287085528
ENSG00000206527	HACD2	-0.261338268752975	0.0284551797797024
ENSG00000213341	CHUK	-0.264892095282733	0.0273387241307884
ENSG00000230882		-0.351286853244551	0.0315026063909289
ENSG00000247315	ZCCHC3	-0.349213822407396	0.00371524123567545
ENSG00000253251	SHLD3	-0.697972032093112	0.00191798269481344
ENSG00000267002		-0.46301496936702	0.0280930576558829
ENSG00000272341		-0.664301042235563	0.00344966581901548
ENSG00000272512		-0.544969643452611	0.0284551797797024
ENSG00000272888	CHASERR	-0.599771944384868	0.00151025823001409
ENSG00000274460		-1.31241853123943	4.60423344221422e-06
ENSG00000275993		-0.439867641756054	0.0484184588757337
ENSG00000288826		-1.22368790481259	0.0430721699306063
