# Supplementary material for: Derepression of the epithelial transcription factor GRHL2 promotes direct hepatocyte-to-cholangiocyte transdifferentiation
Source: PLoS Biol. 2025 Dec 12;23(12):e3003547. doi: 10.1371/journal.pbio.3003547 (PMC12714216; doi:10.1371/journal.pbio.3003547)
Supplement: S8 Table — (TXT) [file pbio.3003547.s021.txt]

Table S8. Genes up-regulated in HepG2 cells upon ectopic GRHL2 expression
Genes.stable.ID	Gene.name	log2FoldChange	padj
ENSG00000004848	ARX	4.06024135397644	0.000195439076214949
ENSG00000004939	SLC4A1	5.68728377526388	0.00112203090898824
ENSG00000005001	PRSS22	4.0363719219496	6.44755104833494e-10
ENSG00000005073	HOXA11	2.39886619989593	0.0132201509620838
ENSG00000005187	ACSM3	0.730323766265	0.0361651869928678
ENSG00000005513	SOX8	2.21221144012614	0.0186135417293343
ENSG00000005884	ITGA3	1.46452536637086	9.21906082412123e-23
ENSG00000006756	ARSD	0.628923232711105	0.0130446453050693
ENSG00000007062	PROM1	1.51481647403158	0.0440685018073036
ENSG00000007237	GAS7	4.45392581314805	0.00116845874699522
ENSG00000008283	CYB561	1.83127275832617	1.6050794720873e-10
ENSG00000009765	IYD	4.02324200757071	0.00214735837839225
ENSG00000011028	MRC2	3.37432708137546	0.0372128354626325
ENSG00000012963	UBR7	2.4070252125591	3.06486496630182e-05
ENSG00000013619	MAMLD1	2.0360371517705	0.0471780276199402
ENSG00000028277	POU2F2	1.89368339865136	0.00956189997857919
ENSG00000029534	ANK1	3.87564885122076	3.38876520407492e-06
ENSG00000031081	ARHGAP31	2.18578354164271	0.0320241547022048
ENSG00000039523	RIPOR1	0.385858306983922	0.0309173155478968
ENSG00000049283	EPN3	1.24790007253834	9.62089246775745e-05
ENSG00000061455	PRDM6	4.02805072850456	3.06486496630182e-05
ENSG00000061938	TNK2	0.56645575226168	0.0320241547022048
ENSG00000062038	CDH3	4.13073525215489	0.0103811850573004
ENSG00000064787	BCAS1	1.27950956391291	0.000227634695927335
ENSG00000065357	DGKA	0.526803344914955	0.0311474940157149
ENSG00000065675	PRKCQ	2.4721910394617	0.0270520710976552
ENSG00000066735	KIF26A	5.6579073119717	0.00896363579560184
ENSG00000067842	ATP2B3	6.24752893040475	0.000420384637814484
ENSG00000068615	REEP1	3.15041658054881	0.000679033772835596
ENSG00000069812	HES2	1.34305148292717	0.0256064265767664
ENSG00000070182	SPTB	5.50756511103327	1.13051040273358e-05
ENSG00000070729	CNGB1	3.25530188043567	1.99828544173143e-06
ENSG00000072195	SPEG	3.64976222023213	0.000130887070826319
ENSG00000073861	TBX21	3.08214552493196	0.007233607157633
ENSG00000074410	CA12	3.05863489895815	0.000550668627922791
ENSG00000075891	PAX2	2.71182243897729	0.0119500636242855
ENSG00000076706	MCAM	0.395139808060102	0.0370883860991039
ENSG00000078114	NEBL	3.57980496740826	3.16592504192995e-05
ENSG00000079156	OSBPL6	2.03704388546953	0.000909165588156553
ENSG00000080644	CHRNA3	2.82204643905124	0.0222233822725307
ENSG00000081923	ATP8B1	0.527662503813137	0.0168305630102454
ENSG00000082497	SERTAD4	4.79984510068096	0.00116845874699522
ENSG00000082556	OPRK1	5.2772692658134	0.0262725561171937
ENSG00000083307	GRHL2	15.1815159130082	5.86649671459476e-30
ENSG00000088340	FER1L4	3.27026574002978	0.0074823028479176
ENSG00000088386	SLC15A1	3.75812938767383	0.000489175290466146
ENSG00000088387	DOCK9	0.708828980986748	3.16592504192995e-05
ENSG00000088726	TMEM40	1.25533603305341	0.0309173155478968
ENSG00000091536	MYO15A	5.24479278986358	0.00197294573228631
ENSG00000091879	ANGPT2	1.78973120452028	0.0253035069835766
ENSG00000092054	MYH7	3.19700831681329	0.0457903286690556
ENSG00000092068	SLC7A8	5.22373881317643	0.00112203090898824
ENSG00000092295	TGM1	0.927710774119878	0.0116886577845423
ENSG00000095587	TLL2	1.81407738673874	0.0151363696551896
ENSG00000100320	RBFOX2	0.681520975394055	0.01199013695553
ENSG00000100346	CACNA1I	5.51945450294957	0.00922106292282249
ENSG00000100626	GALNT16	1.74813461452295	0.04385602883274
ENSG00000101104	PABPC1L	0.285612283951409	0.0408773590757234
ENSG00000101213	PTK6	1.64340440283155	0.013353882839948
ENSG00000101445	PPP1R16B	4.80211536995525	0.000389468271184843
ENSG00000101670	LIPG	1.34372404503777	3.23902590011441e-05
ENSG00000102780	DGKH	1.67080727693004	0.0494988593346408
ENSG00000102886	GDPD3	1.64683507985254	0.00424339477372006
ENSG00000102935	ZNF423	1.91666526582134	0.0004255006858265
ENSG00000102996	MMP15	0.299777568714067	0.0484184588757337
ENSG00000103089	FA2H	1.81446083066661	0.00418941119605522
ENSG00000103187	COTL1	0.528556434834981	0.00407304451389827
ENSG00000103241	FOXF1	4.90862119640405	0.00594036153835315
ENSG00000103742	IGDCC4	0.875203562036696	0.04385602883274
ENSG00000104413	ESRP1	3.15873666118713	0.000217830715242022
ENSG00000105855	ITGB8	3.22676645513105	0.0416943249590673
ENSG00000105880	DLX5	3.86611777344728	0.0022900794721641
ENSG00000106302	HYAL4	5.23611493935117	0.0328269417985318
ENSG00000106624	AEBP1	3.07032701129076	0.00452915878086045
ENSG00000106852	LHX6	0.996041943148494	0.0284551797797024
ENSG00000107554	DNMBP	0.396217118016296	0.0120085910819948
ENSG00000108001	EBF3	4.34532292041721	0.00373340356174471
ENSG00000109846	CRYAB	2.03114906467487	0.0262725561171937
ENSG00000110675	ELMOD1	4.38875292089707	0.0448230579636644
ENSG00000111319	SCNN1A	0.967978918519828	0.000457636218129335
ENSG00000111860	CEP85L	1.14534251904031	4.79256864600359e-05
ENSG00000111907	TPD52L1	3.81049700321441	0.000408929594659144
ENSG00000112139	MDGA1	3.50582326159129	1.99828544173143e-06
ENSG00000113083	LOX	1.13339390406635	8.7991121778726e-05
ENSG00000113739	STC2	0.360292501665336	0.00500828678079613
ENSG00000115155	OTOF	4.03210773576691	0.0162306752902849
ENSG00000115468	EFHD1	3.32081572673417	1.7714319751267e-21
ENSG00000115828	QPCT	1.12123307933288	0.0390274169611679
ENSG00000115963	RND3	1.28321177731569	0.00105685949237172
ENSG00000116260	QSOX1	0.498976488242137	0.00956189997857919
ENSG00000117472	TSPAN1	0.701862400311877	0.00452915878086045
ENSG00000119121	TRPM6	3.13546281834906	0.0119060566432265
ENSG00000119630	PGF	0.661210400029971	0.0178839289746531
ENSG00000122694	GLIPR2	2.54961031419542	0.00645537857377442
ENSG00000124313	IQSEC2	2.56729605590682	0.00151025823001409
ENSG00000124343	XG	5.21633929726116	0.00970708842025538
ENSG00000124762	CDKN1A	0.377914018852413	0.00194392683672598
ENSG00000125733	TRIP10	0.343356921331543	0.0330543632343953
ENSG00000127241	MASP1	4.80961106315203	0.00897481348509477
ENSG00000128510	CPA4	1.09404168164399	0.0119060566432265
ENSG00000128591	FLNC	3.04784945386071	0.00116845874699522
ENSG00000129159	KCNC1	3.97011103075878	0.0491353059675889
ENSG00000129353	SLC44A2	1.59687554497244	9.76323829657467e-13
ENSG00000129493	HEATR5A	0.300531673950141	0.043509574712015
ENSG00000129993	CBFA2T3	3.46765270003156	3.23057944268026e-05
ENSG00000130700	GATA5	5.88948247929828	0.00274796640340644
ENSG00000130701	RBBP8NL	0.974853570738502	0.00307263963112462
ENSG00000131095	GFAP	3.88216288387311	0.0484184588757337
ENSG00000132334	PTPRE	3.88824156554361	0.00627117857057376
ENSG00000134627	PIWIL4	5.10805682628575	0.0455793189313125
ENSG00000135374	ELF5	1.1391572831539	0.000235720507927785
ENSG00000135480	KRT7	1.7758311488389	0.0378760603335442
ENSG00000135519	KCNH3	2.59319332103613	0.00408357094758539
ENSG00000136235	GPNMB	2.69942855890125	9.21906082412123e-23
ENSG00000136383	ALPK3	2.61098961766722	0.000857762941934522
ENSG00000136710	CCDC115	0.429845281374105	0.0108074613528624
ENSG00000136928	GABBR2	3.96750394634313	9.88128508319663e-08
ENSG00000137198	GMPR	4.96510957330659	0.00257784077598936
ENSG00000137203	TFAP2A	5.60059894907605	0.00213021864097249
ENSG00000137273	FOXF2	3.29101834433939	0.010962303777589
ENSG00000137460	FHDC1	1.84658607500237	0.00335551903162385
ENSG00000137843	PAK6	4.86581553042484	0.0115957973327542
ENSG00000138622	HCN4	4.57983182549317	0.00679097534171585
ENSG00000138642	HERC6	0.80915164846629	0.00236053626215304
ENSG00000139219	COL2A1	1.63180736090508	0.000706320561308668
ENSG00000139714	MORN3	1.11254821246819	0.00679097534171585
ENSG00000139880	CDH24	0.784817939376703	0.016569614191459
ENSG00000140545	MFGE8	0.825609175947682	0.0309173155478968
ENSG00000140694	PARN	3.35752940019269	0.00896363579560184
ENSG00000141639	MAPK4	7.90704577917168	2.83013542830677e-09
ENSG00000143028	SYPL2	1.22671922696797	0.0053297151525297
ENSG00000143061	IGSF3	2.72370842480613	0.0330543632343953
ENSG00000143195	ILDR2	3.01865301860839	7.26334392474026e-05
ENSG00000143217	NECTIN4	0.472851566527302	0.0419769661243255
ENSG00000143320	CRABP2	1.92153463566786	3.61635674276838e-05
ENSG00000143355	LHX9	5.13350745270922	0.0481424095601431
ENSG00000143772	ITPKB	6.73317706475434	3.09002423236852e-05
ENSG00000144191	CNGA3	5.61562934450046	0.00848147579777712
ENSG00000144452	ABCA12	3.77353888603709	2.51282106706101e-16
ENSG00000145391	SETD7	1.5863748894369	1.1630978918143e-06
ENSG00000145555	MYO10	0.494257391314372	0.0479590705438273
ENSG00000146054	TRIM7	3.30925610253267	0.00570551014406478
ENSG00000146966	DENND2A	5.57738264154795	0.00204983169031133
ENSG00000149218	ENDOD1	0.436336391169729	0.0168580632092226
ENSG00000149451	ADAM33	6.27561308614434	0.000433126396585271
ENSG00000150687	PRSS23	0.705075302569358	0.0248176042149285
ENSG00000151229	SLC2A13	0.957398662341155	0.00297367624612729
ENSG00000151883	PARP8	2.5978208517315	0.0413951056579333
ENSG00000152137	HSPB8	1.32794283973325	1.72641561248938e-09
ENSG00000152670	DDX4	5.67814170972625	0.00148412485194455
ENSG00000153162	BMP6	0.645744421784819	0.0306126799743795
ENSG00000154217	PITPNC1	0.612553132192667	0.0303270151516803
ENSG00000155066	PROM2	6.49541850680844	0.00011574462922277
ENSG00000156515	HK1	0.880249569608303	0.0233595738974561
ENSG00000156966	B3GNT7	1.80553321452019	0.0131915601732808
ENSG00000157168	NRG1	0.961205407131449	0.00532978570833485
ENSG00000158022	TRIM63	6.71423162535014	3.06486496630182e-05
ENSG00000158457	TSPAN33	0.723572060426885	0.00163298836614052
ENSG00000158966	CACHD1	1.85012608406279	0.0159055494271355
ENSG00000159337	PLA2G4D	4.29714908756913	0.0484184588757337
ENSG00000159450	TCHH	5.81804326667681	0.00410846635489927
ENSG00000160211	G6PD	0.411481651108762	0.000590832077143725
ENSG00000160746	ANO10	0.400080413739185	0.0484184588757337
ENSG00000160963	COL26A1	5.08425180863944	0.00346954501440981
ENSG00000161896	IP6K3	2.00221954206805	9.0054427162568e-09
ENSG00000161905	ALOX15	4.42130528716728	0.0401771686629342
ENSG00000161992	PRR35	4.974780643882	0.0253035069835766
ENSG00000162624	LHX8	5.7125508877675	0.00644054811589287
ENSG00000162825	NBPF20	0.621362920654512	0.0153245698006336
ENSG00000163171	CDC42EP3	3.74133762856989	3.23057944268026e-05
ENSG00000163694	RBM47	0.467695106701204	0.0104497211287611
ENSG00000163959	SLC51A	1.02743130406087	0.0449221219004716
ENSG00000164484	TMEM200A	3.47376646434959	1.17305597570686e-14
ENSG00000164867	NOS3	0.598760462960442	0.0265120001765239
ENSG00000164900	GBX1	5.48905221603596	0.0119060566432265
ENSG00000165424	ZCCHC24	0.760501541204193	0.0163622095410214
ENSG00000165449	SLC16A9	5.56592921284208	0.00987644121198328
ENSG00000166446	CDYL2	1.56893298700178	0.0108074613528624
ENSG00000167914	GSDMA	5.26530941398667	0.00548487995694424
ENSG00000168389	MFSD2A	3.26431003520232	0.00673405707310257
ENSG00000168427	KLHL30	2.20623878630678	0.0118717370066806
ENSG00000168461	RAB31	0.628891637535789	0.0176346023838071
ENSG00000168672	LRATD2	1.29491954150732	0.0155119970802165
ENSG00000168748	CA7	5.09656309138509	0.000300559217372299
ENSG00000168779	SHOX2	3.60977015454154	0.00220836263156929
ENSG00000168907	PLA2G4F	2.48500007468942	0.000909165588156553
ENSG00000169083	AR	6.57421764447698	7.57317626714233e-05
ENSG00000169129	AFAP1L2	2.6279060725592	0.0285265984569924
ENSG00000169218	RSPO1	5.53887604689572	0.0133478867202661
ENSG00000169583	CLIC3	1.50165233778162	0.00335403291325985
ENSG00000169783	LINGO1	4.62575662088337	0.00389755616921296
ENSG00000170379	TCAF2	2.46038587008676	0.00956189997857919
ENSG00000170989	S1PR1	6.0895838052782	0.00104530462952988
ENSG00000171056	SOX7	1.51590940242954	0.0150275316905183
ENSG00000171236	LRG1	0.435738343329625	0.0164083657355453
ENSG00000172818	OVOL1	3.12746669078295	3.84882888103636e-07
ENSG00000172830	SSH3	0.423966629915317	0.0419096048809089
ENSG00000173110	HSPA6	6.63946077259983	1.21711279781559e-08
ENSG00000173269	MMRN2	4.13387940558677	0.00026459532699358
ENSG00000173320	STOX2	4.69072974436521	0.0186375060532878
ENSG00000173714	WFIKKN2	2.6702735555074	0.0391309498881729
ENSG00000173801	JUP	0.408759969639648	0.00321560157935242
ENSG00000173898	SPTBN2	0.643861242377007	0.000142904034910628
ENSG00000174945	AMZ1	1.98986138840329	0.00956189997857919
ENSG00000175029	CTBP2	1.77465252387804	0.0448230579636644
ENSG00000175175	PPM1E	3.16558522509728	0.001124093326196
ENSG00000175329	ISX	1.81380426293348	0.00622829064253323
ENSG00000175984	DENND2C	1.16624406087679	0.0162306752902849
ENSG00000176092	CRYBG2	1.57810227212373	8.35324688670808e-05
ENSG00000176406	RIMS2	3.82590834607878	0.000355378676885978
ENSG00000176809	LRRC37A3	1.31064648296722	0.000498053873042446
ENSG00000176928	GCNT4	0.990519990839874	0.0255499501262463
ENSG00000177108	ZDHHC22	2.71068258832461	0.0304270121920069
ENSG00000177614	PGBD5	3.30584810212931	0.000543555191813241
ENSG00000178078	STAP2	0.42776787870731	0.0164083657355453
ENSG00000178568	ERBB4	5.06754362498974	0.049296762746189
ENSG00000179104	TMTC2	1.79962343659764	0.00408501618817732
ENSG00000180532	ZSCAN4	1.5609822332375	0.00197294573228631
ENSG00000180616	SSTR2	3.20150444874089	5.55631355923054e-05
ENSG00000180914	OXTR	1.12824397818839	0.025680664210113
ENSG00000181444	ZNF467	2.72074643359195	0.0459136329207495
ENSG00000182795	C1orf116	0.787786503027642	0.00335551903162385
ENSG00000183111	ARHGEF37	2.96673823712602	0.000259834902408433
ENSG00000183307	TMEM121B	4.36225323204756	0.0276285752494688
ENSG00000183508	TENT5C	2.67651947656356	0.0150275316905183
ENSG00000183760	ACP7	3.47400127350351	0.00859022381803136
ENSG00000184271	POU6F1	1.56617682601399	0.013826793622696
ENSG00000184916	JAG2	3.85230748125309	3.77660745353634e-09
ENSG00000185352	HS6ST3	6.17761422063881	0.00010653925493311
ENSG00000185567	AHNAK2	0.874775623941202	0.0144579146608576
ENSG00000185585	OLFML2A	2.97496179389189	1.21711279781559e-08
ENSG00000185811	IKZF1	5.82199398039984	0.0028482022710275
ENSG00000186115	CYP4F2	1.58814918998327	1.35525814969611e-06
ENSG00000186684	CYP27C1	6.40438451653175	3.16592504192995e-05
ENSG00000187867	PALM3	1.36586744855076	5.06366103283817e-08
ENSG00000188112	C6orf132	0.437901748653275	0.00352828170525129
ENSG00000188257	PLA2G2A	0.966994181892848	7.57317626714233e-05
ENSG00000188897		1.55736458233608	0.0390274169611679
ENSG00000189120	SP6	1.1624966655896	0.00010527901213628
ENSG00000189127	ANKRD34B	4.08197113291468	3.23057944268026e-05
ENSG00000196092	PAX5	5.92678467266047	0.00163298836614052
ENSG00000196562	SULF2	0.675215551882162	3.00714076569699e-05
ENSG00000196586	MYO6	0.409707623794244	0.018851942556377
ENSG00000196711	ALKAL1	4.10917423147515	0.0484184588757337
ENSG00000196872	CRACDL	2.98507311674842	0.000171951750457229
ENSG00000197324	LRP10	0.366159857662749	0.00289719006227789
ENSG00000197405	C5AR1	1.55103680405327	0.0371134257085728
ENSG00000197467	COL13A1	5.52130556775217	0.0153245698006336
ENSG00000197616	MYH6	5.64505945598407	1.72641561248938e-09
ENSG00000198053	SIRPA	3.08683194364561	5.81273260712286e-14
ENSG00000198133	TMEM229B	2.87821524207772	0.00151025823001409
ENSG00000198915	RASGEF1A	3.00711990592816	0.0102089870726327
ENSG00000198959	TGM2	0.360239230689905	0.0214313596034732
ENSG00000203446	SUGCT-AS1	3.59534198235146	0.000663891687014258
ENSG00000203855	HSD3BP4	5.10093638747196	0.0425238105191853
ENSG00000203867	RBM20	3.62170388297434	0.000101240034711529
ENSG00000204131	NHSL2	5.79413732474673	0.00390127409047378
ENSG00000204175	GPRIN2	6.07859996446996	3.06486496630182e-05
ENSG00000204381	LAYN	3.03929570257994	0.00301279851283855
ENSG00000205363	INSYN1	6.0507591036219	0.00126786448916662
ENSG00000205795	CYS1	4.99698322592024	0.0255499501262463
ENSG00000206417	H1-10-AS1	1.8984925547413	0.0377885811475574
ENSG00000213903	LTB4R	0.423278430270989	0.0315749040549152
ENSG00000214336	FOXI3	5.59586382020227	0.0100456625290786
ENSG00000214456	PLIN5	2.669538540093	0.0195014359636114
ENSG00000215218	UBE2QL1	5.25881138450071	0.0289118468810971
ENSG00000216906		5.27847076607225	0.0313882152960721
ENSG00000217330	SSXP10	4.17789625633084	0.0141797639127008
ENSG00000221963	APOL6	0.517951963735474	0.0162306752902849
ENSG00000223652	PRDM6-AS1	6.24307464333601	0.000484466344077959
ENSG00000231535	LINC00278	5.63800796646413	0.00816867632314805
ENSG00000234719	NPIPB2	4.81195717048893	0.0110298278060263
ENSG00000244509	APOBEC3C	0.46074620159246	0.00622647617360642
ENSG00000245532	NEAT1	0.259926724453369	0.0343339364626943
ENSG00000256969		3.2286753108479	0.0141797639127008
ENSG00000260840	LINC01964	5.78316641166592	0.00452915878086045
ENSG00000260912		0.763664647031022	0.0380828088761732
ENSG00000262714		5.19770493960817	0.0455937746348663
ENSG00000266094	RASSF5	2.52598555827456	6.33577748165947e-05
ENSG00000272734	ADIRF-AS1	3.29002781956028	0.0484184588757337
ENSG00000274173	LINC02967	6.16219896342585	0.000517274653728683
ENSG00000274276		3.88919108582257	0.0100270244729767
ENSG00000278685	IQCA1L	5.55309279216208	0.013353882839948
ENSG00000280744	LINC01173	1.96023104216792	0.00410846635489927
ENSG00000286389		4.18257985689207	0.0320241547022048
ENSG00000286403		0.597320564521276	0.0419096048809089
ENSG00000286689		2.70571858255698	0.000198873062621949
ENSG00000289578		3.84564493636428	0.00106785861817587
ENSG00000290292	HOMEZ	0.470198067934123	0.00719058309633834
ENSG00000290925	LRRC37A11P	3.46848165832155	0.0484184588757337
