# Supplementary material for: Derepression of the epithelial transcription factor GRHL2 promotes direct hepatocyte-to-cholangiocyte transdifferentiation
Source: PLoS Biol. 2025 Dec 12;23(12):e3003547. doi: 10.1371/journal.pbio.3003547 (PMC12714216; doi:10.1371/journal.pbio.3003547)
Supplement: S9 Table — (XLSX) [file pbio.3003547.s022.xlsx]

## Sheet: Feuil1
Supplementary Table 9 : Features of the selected GRHL2 target genes.
	HCT vs Hepatocytes		HepG2 GRHL2 ectopic expression		BMEL GRHL2 ectopic expression
Gene symbol	log2 FC	q value	log2 FC	q value	log2 FC	q value	Epith-Signature	Cholangiocyte-enriched
CFTR	13.21	2.40E-24	1.31	NA	0.803	0.389	Yes	No
CLDN4	14.57	1.96E-28	0.218	0.27	3.42	1.1E-65	Yes	Yes
EHF	0.12	0.7207	1.07	0.8	3.34	1.2E-8	Yes	Yes
ESRP1	11.63	2.27E-21	3.15	0.0002	4.22	1.16e-15	Yes	Yes
ITGA3	4.05	7.86E-49	1.46	9.21E-23	0.233	0.08	Yes	No
ITGB8	12.2	2.69E-22	3.226	0.041	0.37	0.841	No	Yes
JUP	1.79	1.27E-18	0.4	0.003	0.46	0.0004	Yes	No
KRT7	2.17	4.96E-29	1.78	0.0378	0.58	2.29E-7	Yes	Yes
RAB25	10.002	1.22e-15	1.68	0.48	3.49	8.5E-17	Yes	Yes
