# Supplementary material for: Derepression of the epithelial transcription factor GRHL2 promotes direct hepatocyte-to-cholangiocyte transdifferentiation
Source: PLoS Biol. 2025 Dec 12;23(12):e3003547. doi: 10.1371/journal.pbio.3003547 (PMC12714216; doi:10.1371/journal.pbio.3003547)
Supplement: S10 Table — (XLS) [file pbio.3003547.s023.xls]

## Sheet: Feuil1
Supplementary Table 10 : Primer sequences used in this study.
Mouse primer sequence
Official Symbol	Official name	Forward/Reverse	Sequence
Rplp0	RpIp0 ribosomal protein lateral stalk subnit P0	Forward	CATGCTCAACATCTCCCCCTTCTCC	Mean of Housekeeping genes in qPCR
		Reverse	GGGGCTCAACATCTCCCCCTTCTCC
RNA18S5	18S Ribosomal N5	Forward	CATTCTTGGCAAATGCTTTCG
		Reverse	CGCCGCTAGAGGTGAAAATTCT
Rab25	Member of RAS oncogene family	Forward	AAAAGCTGAGAGTTGAGGCCA
		Reverse	CCGATCAGCACCACCTTAAA
Cldn4	Claudine 4	Forward	CAGTGCAAGATGTACGACTC
		Reverse	CCTACCACTGAGAGAAGCAT
Itga3	Intergrin subnit alpha 3	Forward	CGGAACATCACCCTGCTGGCTTA
		Reverse	TGGCAATGTGTCTCTGGCAT
Itgb8	Intergrin subnit beta 8	Forward	AGGTCCAGCCTTGGTTCTTG
		Reverse	AGCCACATCTATTGTGTTCACT
Ehf	ETS Homologous Factor	Forward	CATCTCAAGTGGAACGGCCA
		Reverse	GTCATGGAGATCTGAGCCCG
Jup	Junction plakoglobin	Forward	CGAGCTCAGTTCGCTGTCC
		Reverse	CGAGCTCAGTTCGCTGTCC
Grhl2	Grainhead like transcription factor 2	Taqman probes	Mm00518236_m1 (ThermoFisher Scientific)
Krt7	Keratin 7	Forward	GCGGAGATGAACCGCTCTAT
		Reverse	TCTAACTTGGCACGCTGGTT
Esrp1	Epithelial splicing regulatory protein 1	Forward	TCAGTGTTCAGCTGAGGAGA
		Reverse	AGGGAGGAGACAGGCATGG
Abcb11	ATP Binding Cassette Subfamily B Member 11	Forward	GTC TGA CTC AGT GAT TCT TCG C
		Reverse	GAG CAA TGC GCA CAC ACT TC
Ly6g	lymphocyte antigen 6 complex, locus G	Forward	TGATGGATTTTGCGTTGCTCTG
		Reverse	GTATTGTCCAGAGTAGTGGGGC
Ptprc	Protein Tyrosine Phosphatase Receptor Type C	Forward	AGGCGACAGAGGTGTCTGAT
		Reverse	TTTCTCCAAACTGATTGTATTCCA
Acmsd	aminocarboxymuconate semialdehyde decarboxylase	Forward	CCAAGCTCTTTCCACAGTTCC
		Reverse	CCTTCGAGGGTATCTGGCAA
Gsta3	glutathione S-transferase, alpha 3	Forward	CCCTTAACTGGGAAGGGCGT
		Reverse	ACCATATGCAAGAGTTTCTGCTGT
Fmo5	flavin containing monooxygenase 5	Forward	CAATGCTGGGTGAGCGGTGA
		Reverse	GCCTCCGCCCTTCATCTGT
Cyp3a11	Cytochrome P450 Family 11 Subfamily A Member 1	Forward	TGCTGACAAACAAGCAGGGATGGACCTGG
		Reverse	GTCCCATATCGGTAGAGGAGCACCAAGCTG
Alb	Albumin	Forward	GCTACGGCACAGTGCTTGCT
		Reverse	TCCACGAGAGTTGGGGTTGA
Human primer sequence
Official Symbol	Official name	Forward/Reverse	Sequence
RPLP0	RpIp0 ribosomal protein lateral stalk subnit P0	Forward	CATGCTCAACATCTCCCCCTTCTCC	Mean of Housekeeping genes in qPCR
		Reverse	GGGGCTCAACATCTCCCCCTTCTCC
TBP	TAT-Box Binding Protein	Forward	TTCGGAGAGTTCTGGGATTG
		Reverse	GGATTATATTCGCGTTTCG
PPIA	Cyclophiline	Forward	GCATACGGGTCCTGGCATCTTGTCC
		Reverse	ATGGTGATCTTCTTGCATCTTGTCC
RAB25	Member of RAS oncogene family	Forward	TCGTCATGCTCGTGGGTAAC
		Reverse	GCAGTCCATTGTTTTCAGCGA
CLDN4	Claudine 4	Forward	ACTGCCTGGAGGATGAAGA
		Reverse	GACACCGGCACTATCACCAT
ITGA3	Intergrin subnit alpha 3	Forward	ATATGGGCGCGGTGTTCTTG
		Reverse	GTCCTGCCACCCATCATTGT
ITGB8	Intergrin subnit beta 8	Forward	GGCATAGTGGTGCCCAATGA
		Reverse	GTGAGGGGTGTTCCATGGTT
JUP	Junction plakoglobin	Forward	CGAGCTCAGTTCGCTGTCC
		Reverse	CGAGCTCAGTTCGCTGTCC
GRHL2	Grainhead like transcription factor 2	Taqman probes	Hs00227745_m1 (ThermoFisher Scientific)
EHF	ETS Homologous Factor	Taqman probes	Hs000171917_m1 (ThermoFisher Scientific)
KRT7	Keratin 7	Forward	TGCCTACATGAGCAAGGTGG
		Reverse	GCTCTGTCAACTCCGTCTCA
ESRP1	Epithelial splicing regulatory protein 1	Forward	GCCCTCCGACAGTTTAACCA
		Reverse	TTGGAAGCCTCAGGATGCAG
ALB	Albumin	Forward	CCA AGA AAG TAC CCC AAG TGT C
		Reverse	GGT TCA GGA CCA CGG ATA GAT A
CYP3A4	Cytochrome P450 Family 3 Subfamily A Member 4	Forward	CAT TCC TCA TCC CAA TTC TTG AGG T
		Reverse	CCA CTC GGT GCT TTT GTG TAT CT
