# Supplementary material for: Derepression of the epithelial transcription factor GRHL2 promotes direct hepatocyte-to-cholangiocyte transdifferentiation
Source: PLoS Biol. 2025 Dec 12;23(12):e3003547. doi: 10.1371/journal.pbio.3003547 (PMC12714216; doi:10.1371/journal.pbio.3003547)
Supplement: S11 Table — (XLSX) [file pbio.3003547.s024.xlsx]

## Sheet: Feuil1
Supplementary Table 11 : Antibodies used in this study.
Primary antibodies
Names	Manufacturer	Reference	Dilution WesternBlot	Dilution WES	IHC
Immunoglobulin G (IgG)	Santa Cruz	sc2025
Anti-flag	Sigma	F3165		1/50
H3	Cell Signaling	CST36385	1/1000	1/50
H3K27me3	Cell Signaling	CST9733	1/1000	1/50
HSP90	Biolegend	CAT #662802	1/1000	1/400
GRHL2	Sigma	HPA004820		1/50	1/500
H3K27ac	Active Motif	39685
Albumin	Bethyl laboratory	A80-229A			1/50
Krt7	Daco	Clone OVTL12/30			1/50
Secondary antibodies
HRP Conjugate anti-rabbit	Sigma	CAT#A4416	1/5000
HRP Conjugate anti-mouse	Sigma	CAT#A0545	1/5000
Donkey anti-Goat IgG Cross-Adsorded, Alexa Fluor647	Invitrogene	A-21447			1/250
