# Supplementary material for: Derepression of the epithelial transcription factor GRHL2 promotes direct hepatocyte-to-cholangiocyte transdifferentiation
Source: PLoS Biol. 2025 Dec 12;23(12):e3003547. doi: 10.1371/journal.pbio.3003547 (PMC12714216; doi:10.1371/journal.pbio.3003547)
Supplement: S12 Table — (XLS) [file pbio.3003547.s025.xls]

## Sheet: Feuil1
Supplementary Table 12 : Bioinformatical tools used in this study.
Name	Version
Bedtools	2.30.0
BiocManager	1.30.23
boot	1.3-30
Bowtie
car	3.1-2
CellRank2	2.0.0
Chromap	0.1.3-R256
circlize	0.4.16
ComplexHeatmap	2.15.4
DAVID	Dec.2021 v20223q4
DeepTools	3.5.1
DescTools	0.99.54
DeSeq2	1.42.1
devtools	2.4.5
dist
dplyr	1.1.4
epitools	0.5-10.1
factoextra	1.0.7
FactoMineR	2.11
FastQC
Galaxy
ggplot2	3.5.1
ggpubr	0.6.0
ggrepel	0.9.5
gplots	3.1.3.1
grid	4.3.1
GSEA	4.3.2
hclust
Hisat2	2.1.0
Htseq count	0.9.1
IDR pipeline	2.2.1
Integrated Genome Browser	10.0.1
Integrative Genomics Viewer	2.17.4
Macs2
Metascape	3.5.20240901
mulcomp	1.4-25
plotly	4.10.4
plotprofile	3.5.1.0.0
Prism
R	3.4.1
Rccp	1.0.12
reshape2	1.4.4
Rmisc	1.5.1
rstatix	0.7.2
Rstudio	2022.12.0+355
Salmon	1.10.1
ScVelo	0.2.5
sets	1.0-25
Seurat	4.0.3
slingshot	2.10.0
SPARK	1.3.0
Sra tool	2.11.0
STACAS	2.0
stats	4.3.1
Sva	3.50.0
tidyverse	2.0.0
usethis	2.2.3
