# Supplementary material for: Derepression of the epithelial transcription factor GRHL2 promotes direct hepatocyte-to-cholangiocyte transdifferentiation
Source: PLoS Biol. 2025 Dec 12;23(12):e3003547. doi: 10.1371/journal.pbio.3003547 (PMC12714216; doi:10.1371/journal.pbio.3003547)
Supplement: S1 Data — (XLSX) [file pbio.3003547.s026.xlsx]

## Sheet: Fig.6
Panel I	Log2(FC) gene expression obtained after RT-qPCR
	Cldn4	Ehf	Esrp1	Itga3	Itgb8	Jup	Krt7	Rab25
	2.26928	1.49099	ND	0.234418	-0.749493	0.695742	0.94566	3.93555
	1.74486	1.80242	ND	0.179739	-0.615193	1.37704	0.282019	2.13707
	2.75697	0.414161	ND	0.290417	1.08074	1.11592	0.68725	2.89405
Panel J	Rt-qPCR normalized expression
	GRHL2	CLDN4	EHF	ESRP1	ITGA3	ITGB8	JUP	KRT7	RAB25	ALB	CYP3A4
Control	0.900092	0.937402	0.985112	0.909865	0.888087	1.05408	0.804399	0.882584	0.868537	1.96493	1.10105
	1.33551	1.2222	1.62044	1.04702	1.10466	1.21372	1.37181	1.03893	1.10294	0.790617	0.52037
	0.863432	0.840559	0.899572	0.812249	0.679201	0.775331	1.15752	0.7633	0.855143	1.01876	1.00486
	1.08872	0.932948	0.910328	0.939484	0.95011	0.971106	0.581141	1.00284	1.08595	0.858377	1.18443
	0.90544	1.15303	0.873375	1.18109	1.3356	1.20508	1.36749	1.34354	1.08531	0.894786	0.991385
	0.977377	0.96531	0.875887	1.16467	1.18268	0.861461	0.985141	1.06043	1.03576	0.822652	1.4792
GRHL2	21.5081	1.55898	1.79978	1.08207	1.1313	1.26088	1.33874	1.32412	1.24411	0.553811	0.411177
	18.7375	1.01785	1.51454	0.831788	0.976257	0.762918	1.45205	1.08505	1.28902	1.37027	0.603686
	17.8707	1.22646	1.54514	0.873969	1.09525	1.0533	1.36147	1.11071	1.1811	0.458892	0.50667
	23.4321	1.4688	1.74275	0.99062	1.2165	1.19027	1.04221	1.33629	1.3158	0.965445	0.79696
	35.065	1.63463	1.9481	0.793494	1.23207	1.25968	1.69252	1.63019	1.48127	0.57327	0.702204
	28.2724	1.29918	1.70565	1.31188	1.22679	0.905876	1.32067	0.974217	1.36747	0.52675	0.314703

## Sheet: Fig.7
Panel C	RT-qPCR
	Control									GRHL2
Cldn4	0.7271	1.3754	2.4735	1.43	0.282	0.4164	2.4018	1.4233	0.7026	2.8243	4.4181	6.6041	4.1216	2.0081	0.7872	9.0449	19.3503
Ehf	0.6587	1.518	0.9705	0.634	1.6252	0.584	1.7123	0.6343	1.5766	3.0635	2.8513	7.2166	5.0762	1.5592	1.1999	2.3538	8.1952
Esrp1	0.791316	1.26372	1.43311	0.8012	0.871	0.6181	1.6178	0.958864	1.0429	3.3435	4.3626	5.3525	3.3057	5.71858	2.403	10.6829	26.0984
Itga3	0.6805	1.4696	1.1495	0.58	1.489	0.81	1.2345	0.6306	1.5858	4.25383	5.5923	6.5907	1.9673	1.0654	1.2502	8.8358	4.9361
Itgb8	0.6405	1.5612	1.1908	0.83	1.0079	0.8354	1.197	0.7588	1.3179	1.8221	1.4883	3.6305	1.5134	0.7268	1.2745	4.5934	3.8345
Jup	0.6992	1.4303	0.7812	0.76	1.694	0.8923	1.1207	0.6252	1.5994	2.5319	1.3809	3.6213	2.189	0.6006	1.1999	3.8266	2.6346
Krt7	0.99043	1.00966	0.9879	1.4175	0.7142	0.425533	2.35	1.48847	0.671829	2.63905	1.87823	1.7776	2.3182	2.02336	2.0545	1.3696	1.25654
Rab25	0.7373	1.3562	0.7145	1.47	0.9529	0.7846	1.2746	1.0037	0.9963	2.8243	4.4181	6.6041	4.1216	2.0081	0.7872	9.0449	19.3503
Panel D
	1week											2week
	Ctrl				GRHL2							Ctrl				GRHL2
Cldn4	1.26623	0.219519	0.530243	1.98401	327.834	438.449	855.206	612.363			Cldn4	0.194	0.41	0.199	3.198	258.024	501.165	683.729	287.87
Ehf	0.672393	0.839948	0.541481	1.94618	23.8213	38.6915	90.3072	69.5521			Ehf	0.94864	1.80713	0.61708	0.627148	26.5863	93.8292	143.489	17.1351
Espr1	0.641567	0.451906	0.428204	2.47832	153.144	153.678	419.652	303.403			Espr1	0.810924	1.30519	0.727947	1.15594	58.1337	156.357	295.594	39.7527
Itga3	0.716033	0.601528	0.729465	1.95297	0.84243	0.897918	2.1972	1.29145			Itga3	1.55897	1.23431	0.880467	0.326255	1.9893	6.83936	5.86792	1.18392
Itgb8	0.612008	0.717449	0.59276	2.07778	0.664122	0.96092	1.96414	1.11202			Itgb8	1.11306	1.33072	1.18059	0.375628	2.48142	4.99073	9.24392	1.33878
Jup	0.751564	0.513879	0.790133	1.94442	1.06561	1.5513	3.82938	2.21714			Jup	1.6133	1.48984	0.413878	0.482979	1.13162	4.36531	6.14645	0.841813
Krt7	0.561046	1.06353	1.03094	1.34449	0.840097	0.919534	1.93728	1.36482			Krt7	1.12675	1.37828	0.797516	0.69746	7.54243	26.1252	8.18573	4.11877
Rab25	0.796329	0.561734	0.703846	1.93809	141.107	167.985	366.328	314.881			Rab25	0.998214	1.16502	0.67281	1.16395	64.0325	113.525	207.525	80.1047
Panel E
	1week											2week
	Ctrl				GRHL2							Ctrl				GRHL2
Acmsd	0.343936	0.428492	0.698136	2.52944	0.419804	0.887786	1.84775	1.14015			Acmsd	1.27355	0.797503	1.5343	0.394655	0.674126	0.776024	3.01199	1.01545
Alb	0.720898	0.754173	0.687962	1.83697	0.260908	0.333176	0.530053	0.568042			Alb	0.854174	1.13511	1.2915	0.719211	0.50892	0.333605	0.498041	0.202866
Fmo5	0.782464	0.229749	0.132671	2.85512	0.0287873	0.0500195	0.164389	0.050153			Fmo5	0.775219	2.87246	0.0850887	0.267234	0.405864	0.45991	2.17086	0.127782
Gsta3	0.785712	0.723305	1.22172	1.26927	0.214849	0.283528	0.36538	0.396876			Gsta3	1.42569	0.939359	1.07899	0.555961	0.268817	0.217649	0.530674	0.265395
Abcb11	0.750646	0.535305	0.766977	1.94707	0.303784	0.397569	0.816394	0.651821			Abcb11	1.38156	1.31856	0.879992	0.419883	0.203549	0.180224	0.809743	0.167091
Cyp3a11	0.746997	0.878732	0.897605	1.47667	2.1419	2.11785	1.36348	1.51888			Cyp3a11	1.03166	0.929127	1.2005	0.838715	1.21355	0.906802	1.27421	1.69235

## Sheet: Fig.8
Panel A
		RTqPCR GRHL2
Control	Individual #1	1.38135
	Individual #2	0.812753
	Individual #3	2.24349
	Individual #4	1.39472
	Individual #5	0.662219
	Individual #6	0.70062
	Individual #7	0.613538
ALD	Individual #8	15.8153
	Individual #9	5.51207
	Individual #10	8.20904
	Individual #11	3.31586
	Individual #12	8.75883
	Individual #13	1.9059
	Individual #14	5.17249
Panel B
		WB GRHL2	WB EZH2	WB H3K27me3
Control	Individual #1	166.677	188.65	109.887
	Individual #2	266.276	146.788	62.9454
	Individual #3	0	39.784	116.302
	Individual #4	67.0466	75.5696	83.4459
	Individual #5	0	49.2087	127.419
ALD	Individual #6	996.023	90.1141	62.2528
	Individual #7	806.426	14.9718	83.0182
	Individual #8	1213.55	21.8718	62.1337
	Individual #9	666.316	15.3023	77.3806
	Individual #10	293.028	37.6205	64.694

## Sheet: Fig.S9
Panel B	Log2(FC) gene expression obtained after RT-qPCR
	Cldn4	Esrp1	Itgb8	Jup	Krt7	Rab25
Min	0.202932	2.48056	3.23959	0.41466	2.46309	3.34394
	0.416688	0.782219	1.30306	0.805481	2.26766	-1.32635
	0.257961	1.71238	2.65755	0.337594	1.13409	3.5042
Intermediate	-0.0741038	3.35627	4.20638	0.151131	2.13303	3.36823
	0.527798	2.27874	2.43294	0.949016	1.61469	2.23585
	0.150698	2.99689	3.83278	0.146326	0.687753	3.45339
Max	0.202184	3.7873	4.76274	0.292777	1.6908	3.492
	0.487877	3.5619	3.36712	1.07829	1.86978	2.89327
	0.343414	3.40161	4.02053	0.396166	1.5966	4.11135

## Sheet: Fig.S10
Panel D
	1week											2weeks
	Ctrl				GRHL2							Ctrl				GRHL2
Ly6G	1.5802	0.125604	1.35768	0.936513	0.430763	0.732318	0.210035	0.166481			Ly6G	0.279849	0.565746	0.220549	2.93386	4.16798	484.411	2.75268	1.39174
Ptprc	0.828858	0.509539	0.603816	2.05779	0.939812	0.900818	1.21366	1.55723			Ptprc	1.08315	1.36882	0.976075	0.571956	2.6054	13.1976	7.78584	2.22695
